# Supplementary material for: Crystal structure of 2-(4-acetyl­anilino)-2-oxoethyl 3-(4-hy­droxy­phen­yl)propionate
Source: Acta Crystallogr E Crystallogr Commun. 2016 Jun 10;72(Pt 7):933–6. doi: 10.1107/S205698901600894X (PMC4992909; doi:10.1107/S205698901600894X)
Supplement: Supplementary file 1 [file e-72-00933-sup1.cif]

##############################################################################
#                                                                            #
# This CIF contains the data in a paper accepted for publication in          #
# Acta Crystallographica Section E. It conforms to the requirements of       #
# Notes for Authors for Acta Crystallographica Section E, and has been       #
# peer reviewed under the auspices of the IUCr Commission on Journals.       #
#                                                                            #
# Full details of the Crystallographic Information File format               #
# are given in the paper "The Crystallographic Information File (CIF):       #
# a New Standard Archive File for Crystallography" by S. R. Hall, F. H.      #
# Allen and I. D. Brown [Acta Cryst. (1991), A47, 655-685].                  #
#                                                                            #
# The current version of the core CIF dictionary is obtainable from          #
# ftp://ftp.iucr.org/pub/cif_core.dic.                                       #
#                                                                            #
# Software is freely available for graphical display of the structure(s)     #
# in this CIF. For information consult the CIF software page                 #
# http://www.iucr.org/resources/cif/software.                                #
#                                                                            #
# This file may be used for bona fide research purposes within the           #
# scientific community so long as proper attribution is given to the journal # 
# article from which it was obtained.                                        #
#                                                                            #
##############################################################################
data_I
_database_code_depnum_ccdc_archive 'CCDC 1483293'
_audit_creation_method     SHELXL-2013
_journal_date_recd_electronic     2016-05-05
_journal_date_accepted     2016-06-03
_journal_name_full     'Acta Crystallographica, Section E'
_journal_year     2016
_journal_volume     72
_journal_issue      7
_journal_page_first     933
_journal_page_last     936
_journal_paper_category     GO
_journal_paper_doi     10.1107/S205698901600894X
_journal_coeditor_code     IS5453
_publ_contact_author_name     'Sung Kwon Kang'
_publ_contact_author_address
;
Department of Chemistry,
Chungnam National University,
Daejeon 305-764,
Republic of Korea
;
_publ_contact_author_email
;
skkang@cnu.ac.kr
;
_publ_contact_author_fax     '82 (42)8218896'
_publ_contact_author_phone     '82(42)8216552'
_publ_section_title
;
Crystal structure of 2-(4-acetylanilino)-2-oxoethyl
3-(4-hydroxyphenyl)propionate
;
loop_
    _publ_author_name
    _publ_author_footnote
    _publ_author_address
    'Ashraf, Zaman' .
;
Department of Biology, College of Natural Sciences, Kongju National University,
Gongju 314-701, Republic of Korea
Department of Chemistry, Allama Iqbal Open University, Islamabad 44000,
Pakistan
;
    'Kim, Daeyoung' .
;
Department of Chemistry,
Chungnam National University,
Daejeon 305-764,
Republic of Korea
;
    'Seo, Sung-Yum' .
;
Department of Biology, College of Natural Sciences, Kongju National University,
Gongju 314-701, Republic of Korea
;
    'Kang, Sung Kwon' .
;
Department of Chemistry,
Chungnam National University,
Daejeon 305-764,
Republic of Korea
;
_publ_section_synopsis
;
In the crystal of the title compound, a supramolecular sheet structure is
formed through N---H...O, O---H...O and C---H...O hydrogen bonds.
;
_chemical_name_systematic
;
2-(4-Acetylanilino)-2-oxoethyl 3-(4-hydroxyphenyl)propionate
;
_chemical_name_common     ?
_chemical_formula_moiety     'C19 H19 N O5'
_chemical_formula_sum     'C19 H19 N O5'
_chemical_formula_iupac     'C19 H19 N O5'
_chemical_formula_weight     341.35
_chemical_melting_point     ?
_shelx_space_group_comment
;
The symmetry employed for this shelxl refinement is uniquely defined
by the following loop, which should always be used as a source of
symmetry information in preference to the above space-group names.
They are only intended as comments.
;
_space_group_crystal_system     monoclinic
_space_group_name_H-M_alt     'P 21'
_space_group_name_Hall     'P 2yb'
loop_
    _space_group_symop_operation_xyz
    'x, y, z'
    '-x, y+1/2, -z'
_cell_length_a     5.510(3)
_cell_length_b     14.809(9)
_cell_length_c     10.824(7)
_cell_angle_alpha     90
_cell_angle_beta     100.757(7)
_cell_angle_gamma     90
_cell_volume     867.7(9)
_cell_formula_units_Z     2
_cell_measurement_reflns_used     1529
_cell_measurement_theta_min     2.36
_cell_measurement_theta_max     20.47
_cell_measurement_temperature     296(2)
_exptl_crystal_description     'block'
_exptl_crystal_colour     'colourless'
_exptl_crystal_size_max     0.26
_exptl_crystal_size_mid     0.25
_exptl_crystal_size_min     0.23
_exptl_crystal_density_diffrn     1.306
_exptl_crystal_density_meas     ?
_exptl_crystal_density_method     ?
_exptl_crystal_F_000     360
_exptl_absorpt_coefficient_mu     0.095
_exptl_absorpt_correction_type     none
_exptl_absorpt_process_details     ?
_shelx_estimated_absorpt_T_min     ?
_shelx_estimated_absorpt_T_max     ?
_exptl_absorpt_correction_T_min     ?
_exptl_absorpt_correction_T_max     ?
_exptl_special_details     ?
_diffrn_ambient_temperature     296(2)
_diffrn_radiation_type     MoK\a
_diffrn_radiation_wavelength     0.71073
_diffrn_measurement_device_type     'Bruker SMART CCD area-detector'
_diffrn_measurement_method     '\f and \w scans'
_diffrn_detector_area_resol_mean     ?
_diffrn_reflns_number     6909
_diffrn_reflns_av_R_equivalents     0.0314
_diffrn_reflns_theta_min     1.915
_diffrn_reflns_theta_max     26.479
_diffrn_reflns_theta_full     25.242
_diffrn_measured_fraction_theta_max     0.993
_diffrn_measured_fraction_theta_full     0.993
_diffrn_reflns_limit_h_min     -6
_diffrn_reflns_limit_h_max     6
_diffrn_reflns_limit_k_min     -18
_diffrn_reflns_limit_k_max     18
_diffrn_reflns_limit_l_min     -13
_diffrn_reflns_limit_l_max     13
_refine_special_details     ?
_reflns_number_total     3403
_reflns_number_gt     1798
_reflns_threshold_expression     'I > 2\s(I)'
_refine_ls_structure_factor_coef     Fsqd
_refine_ls_matrix_type     full
_refine_ls_R_factor_all     0.1278
_refine_ls_R_factor_gt     0.0530
_refine_ls_wR_factor_gt     0.1001
_refine_ls_wR_factor_ref     0.1260
_refine_ls_goodness_of_fit_ref     0.997
_refine_ls_restrained_S_all     0.997
_refine_ls_number_reflns     3403
_refine_ls_number_parameters     276
_refine_ls_number_restraints     25
_refine_ls_hydrogen_treatment     mixed
_refine_ls_weighting_scheme     calc
_refine_ls_weighting_details
              'w=1/[\s^2^(Fo^2^)+(0.0507P)^2^+0.0787P] where P=(Fo^2^+2Fc^2^)/3'
_atom_sites_solution_hydrogens     mixed
_atom_sites_solution_primary     ?
_atom_sites_solution_secondary     ?
_refine_ls_shift/su_max     0.000
_refine_ls_shift/su_mean     0.000
_refine_diff_density_max     0.142
_refine_diff_density_min     -0.173
_refine_ls_extinction_method     none
_refine_ls_extinction_coef     .
loop_
    _atom_type_symbol
    _atom_type_description
    _atom_type_scat_dispersion_real
    _atom_type_scat_dispersion_imag
    _atom_type_scat_source
    'C' 'C' 0.0033 0.0016
                         'International Tables Vol C Tables 4.2.6.8 and 6.1.1.4'
    'H' 'H' 0.0000 0.0000
                         'International Tables Vol C Tables 4.2.6.8 and 6.1.1.4'
    'N' 'N' 0.0061 0.0033
                         'International Tables Vol C Tables 4.2.6.8 and 6.1.1.4'
    'O' 'O' 0.0106 0.0060
                         'International Tables Vol C Tables 4.2.6.8 and 6.1.1.4'
_computing_data_collection
;
SMART (Bruker, 2012)
;
_computing_cell_refinement
;
SAINT (Bruker, 2012)
;
_computing_data_reduction
;
SAINT (Bruker, 2012)
;
_computing_structure_solution
;
SHELXS2013 (Sheldrick, 2008)
;
_computing_structure_refinement
;
SHELXL2013 (Sheldrick, 2015)
;
_computing_molecular_graphics
;
ORTEP-3 for Windows (Farrugia, 2012)
;
_computing_publication_material
;
publCIF (Westrip,2010)
;
loop_
    _atom_site_type_symbol
    _atom_site_label
    _atom_site_fract_x
    _atom_site_fract_y
    _atom_site_fract_z
    _atom_site_U_iso_or_equiv
    _atom_site_adp_type
    _atom_site_calc_flag
    _atom_site_occupancy
    _atom_site_disorder_assembly
    _atom_site_disorder_group
    O O1 1.0367(8) 1.4286(2) 0.0585(4) 0.0831(15) Uani d 1 . .
    C C2 0.8795(10) 1.3999(4) 0.1151(5) 0.0551(15) Uani d 1 . .
    C C3 0.8377(10) 1.3024(3) 0.1253(5) 0.0451(14) Uani d 1 . .
    C C4 0.7281(11) 1.4662(3) 0.1753(6) 0.0689(18) Uani d 1 . .
    H H4A 0.7711 1.5267 0.1559 0.103 Uiso calc 1 . .
    H H4B 0.7615 1.4578 0.2648 0.103 Uiso calc 1 . .
    H H4C 0.5557 1.4562 0.1434 0.103 Uiso calc 1 . .
    C C5 0.9784(9) 1.2426(4) 0.0675(5) 0.0555(16) Uani d 1 . .
    H H5 1.0986 1.2651 0.0258 0.067 Uiso calc 1 . .
    C C6 0.9408(10) 1.1512(3) 0.0717(5) 0.0523(15) Uani d 1 . .
    H H6 1.0375 1.1123 0.0339 0.063 Uiso calc 1 . .
    C C7 0.7613(9) 1.1162(3) 0.1315(5) 0.0459(14) Uani d 1 . .
    C C8 0.6218(11) 1.1739(3) 0.1902(5) 0.0572(17) Uani d 1 . .
    H H8 0.5016 1.1509 0.2315 0.069 Uiso calc 1 . .
    C C9 0.6618(9) 1.2656(3) 0.1872(5) 0.0540(16) Uani d 1 . .
    H H9 0.5684 1.3039 0.2278 0.065 Uiso calc 1 . .
    N N10 0.7347(8) 1.0214(3) 0.1292(4) 0.0511(13) Uani d 1 . .
    H H10 0.836(9) 0.995(4) 0.089(4) 0.061 Uiso d 1 . .
    C C11 0.5765(10) 0.9683(4) 0.1782(5) 0.0500(15) Uani d 1 . .
    O O12 0.4168(7) 0.9955(2) 0.2321(4) 0.0621(11) Uani d 1 . .
    C C13 0.6264(11) 0.8699(3) 0.1599(5) 0.0509(15) Uani d 1 . .
    H H13A 0.6134 0.8570 0.0710 0.061 Uiso calc 1 . .
    H H13B 0.7923 0.8548 0.2024 0.061 Uiso calc 1 . .
    O O14 0.4514(7) 0.8175(2) 0.2098(4) 0.0650(12) Uani d 1 . .
    C C15 0.4672(17) 0.7263(6) 0.1902(11) 0.044(3) Uani d 0.729(12) A 1
    O O16 0.631(3) 0.6938(5) 0.1497(16) 0.074(4) Uani d 0.729(12) A 1
    C C17 0.2874(14) 0.6724(5) 0.2509(9) 0.048(2) Uani d 0.729(12) A 1
    H H17A 0.2446 0.6169 0.2042 0.058 Uiso calc 0.729(12) A 1
    H H17B 0.1372 0.7070 0.2487 0.058 Uiso calc 0.729(12) A 1
    C C18 0.4021(15) 0.6501(7) 0.3868(8) 0.070(3) Uani d 0.729(12) A 1
    H H18A 0.5659 0.6254 0.3893 0.084 Uiso calc 0.729(12) A 1
    H H18B 0.4200 0.7054 0.4356 0.084 Uiso calc 0.729(12) A 1
    C C19 0.2509(13) 0.5829(7) 0.4479(7) 0.063(3) Uani d 0.729(12) A 1
    C C20 0.2881(15) 0.4932(7) 0.4377(8) 0.065(3) Uani d 0.729(12) A 1
    H H20 0.4061 0.4732 0.3928 0.078 Uiso calc 0.729(12) A 1
    C C21 0.0769(17) 0.6103(8) 0.5129(10) 0.063(3) Uani d 0.729(12) A 1
    H H21 0.0479 0.6717 0.5202 0.076 Uiso calc 0.729(12) A 1
    C C22 0.154(2) 0.4300(8) 0.4927(10) 0.085(3) Uani d 0.729(12) A 1
    H H22 0.1837 0.3686 0.4852 0.102 Uiso calc 0.729(12) A 1
    C C23 -0.024(2) 0.4599(14) 0.5590(11) 0.065(6) Uani d 0.729(12) A 1
    C C24 -0.059(2) 0.5493(11) 0.5684(12) 0.060(4) Uani d 0.729(12) A 1
    H H24 -0.1759 0.5704 0.6130 0.072 Uiso calc 0.729(12) A 1
    O O25 -0.156(4) 0.389(2) 0.6129(17) 0.079(6) Uani d 0.729(12) A 1
    H H25 -0.24(2) 0.420(8) 0.669(14) 0.119 Uiso d 0.729(12) A 1
    C C15A 0.526(5) 0.7305(17) 0.239(2) 0.033(7) Uiso d 0.271(12) A 2
    O O16A 0.647(11) 0.698(3) 0.164(6) 0.13(2) Uiso d 0.271(12) A 2
    C C17A 0.344(5) 0.6930(19) 0.317(3) 0.055(8) Uiso d 0.271(12) A 2
    H H17C 0.3841 0.7156 0.4029 0.066 Uiso calc 0.271(12) A 2
    H H17D 0.1770 0.7116 0.2813 0.066 Uiso calc 0.271(12) A 2
    C C18A 0.363(4) 0.5920(18) 0.317(2) 0.075(8) Uiso d 0.271(12) A 2
    H H18C 0.5348 0.5749 0.3420 0.090 Uiso calc 0.271(12) A 2
    H H18D 0.3055 0.5702 0.2321 0.090 Uiso calc 0.271(12) A 2
    C C19A 0.215(3) 0.5467(15) 0.4037(16) 0.044(7) Uiso d 0.271(12) A 2
    C C20A 0.256(4) 0.4531(14) 0.412(2) 0.045 Uiso d 0.271(12) A 2
    H H20A 0.3644 0.4259 0.3672 0.054 Uiso calc 0.271(12) A 2
    C C21A 0.054(5) 0.5854(17) 0.471(2) 0.050(9) Uiso d 0.271(12) A 2
    H H21A 0.0273 0.6474 0.4649 0.060 Uiso calc 0.271(12) A 2
    C C22A 0.135(5) 0.4023(14) 0.487(2) 0.042 Uiso d 0.271(12) A 2
    H H22A 0.1609 0.3403 0.4942 0.050 Uiso calc 0.271(12) A 2
    C C23A -0.024(5) 0.444(3) 0.553(2) 0.037(12) Uiso d 0.271(12) A 2
    C C24A -0.071(6) 0.535(2) 0.548(3) 0.071(18) Uiso d 0.271(12) A 2
    H H24A -0.1794 0.5619 0.5932 0.085 Uiso calc 0.271(12) A 2
    O O25A -0.135(10) 0.397(6) 0.622(5) 0.061(13) Uiso d 0.271(12) A 2
    H H25A -0.18(5) 0.439(15) 0.67(3) 0.091 Uiso d 0.271(12) A 2
loop_
    _atom_site_aniso_label
    _atom_site_aniso_U_11
    _atom_site_aniso_U_22
    _atom_site_aniso_U_33
    _atom_site_aniso_U_12
    _atom_site_aniso_U_13
    _atom_site_aniso_U_23
    O1 0.110(3) 0.049(2) 0.112(4) -0.013(2) 0.075(3) 0.007(2)
    C2 0.060(4) 0.049(3) 0.063(4) 0.004(3) 0.027(3) 0.003(3)
    C3 0.057(4) 0.034(3) 0.048(4) 0.000(2) 0.018(3) 0.007(2)
    C4 0.080(4) 0.040(3) 0.097(5) -0.001(3) 0.040(4) 0.002(3)
    C5 0.054(4) 0.052(4) 0.070(4) 0.000(3) 0.034(3) 0.005(3)
    C6 0.063(4) 0.035(3) 0.069(4) 0.009(3) 0.039(3) 0.002(3)
    C7 0.052(3) 0.037(3) 0.056(4) 0.001(3) 0.030(3) 0.002(2)
    C8 0.070(4) 0.035(3) 0.079(4) -0.003(3) 0.047(3) 0.001(3)
    C9 0.059(4) 0.038(3) 0.076(4) 0.004(3) 0.043(3) 0.001(3)
    N10 0.069(3) 0.030(2) 0.067(3) 0.003(2) 0.046(3) -0.001(2)
    C11 0.052(3) 0.044(3) 0.058(4) -0.003(3) 0.021(3) 0.001(3)
    O12 0.073(3) 0.040(2) 0.088(3) 0.0043(18) 0.054(2) 0.0006(19)
    C13 0.061(4) 0.037(3) 0.063(4) -0.001(3) 0.033(3) 0.000(2)
    O14 0.074(3) 0.040(2) 0.098(3) -0.0014(18) 0.058(2) 0.0079(19)
    C15 0.044(6) 0.046(6) 0.038(6) -0.011(4) -0.004(5) 0.017(5)
    O16 0.076(6) 0.022(3) 0.148(10) 0.006(3) 0.081(6) 0.012(3)
    C17 0.046(5) 0.045(5) 0.053(6) -0.006(4) 0.008(4) 0.010(4)
    C18 0.070(6) 0.076 0.067(7) -0.017(5) 0.020(5) 0.015(5)
    C19 0.054(6) 0.090(7) 0.044(6) -0.025(5) 0.009(4) 0.012(5)
    C20 0.063(5) 0.064 0.083(7) -0.008(5) 0.052(5) -0.002(6)
    C21 0.059(6) 0.081(7) 0.050(7) -0.016(5) 0.012(5) 0.014(6)
    C22 0.089(7) 0.085 0.093(8) 0.010(7) 0.048(6) 0.002(7)
    C23 0.056(8) 0.088(12) 0.057(8) -0.004(6) 0.031(5) 0.018(6)
    C24 0.051(7) 0.071(8) 0.066(7) -0.005(5) 0.033(5) 0.013(6)
    O25 0.085(8) 0.064(9) 0.108(10) -0.001(5) 0.068(6) 0.018(6)
_geom_special_details
;
 All esds (except the esd in the dihedral angle between two l.s. planes)
 are estimated using the full covariance matrix.  The cell esds are taken
 into account individually in the estimation of esds in distances, angles
 and torsion angles; correlations between esds in cell parameters are only
 used when they are defined by crystal symmetry.  An approximate (isotropic)
 treatment of cell esds is used for estimating esds involving l.s. planes.
;
loop_
    _geom_bond_atom_site_label_1
    _geom_bond_atom_site_label_2
    _geom_bond_site_symmetry_2
    _geom_bond_distance
    _geom_bond_publ_flag
    O1 C2 . 1.226(6) ?
    C2 C3 . 1.471(7) ?
    C2 C4 . 1.512(7) ?
    C3 C9 . 1.389(6) ?
    C3 C5 . 1.398(7) ?
    C4 H4A . 0.9600 ?
    C4 H4B . 0.9600 ?
    C4 H4C . 0.9600 ?
    C5 C6 . 1.372(7) ?
    C5 H5 . 0.9300 ?
    C6 C7 . 1.380(7) ?
    C6 H6 . 0.9300 ?
    C7 C8 . 1.381(7) ?
    C7 N10 . 1.411(6) ?
    C8 C9 . 1.377(7) ?
    C8 H8 . 0.9300 ?
    C9 H9 . 0.9300 ?
    N10 C11 . 1.354(6) ?
    N10 H10 . 0.86(5) ?
    C11 O12 . 1.212(6) ?
    C11 C13 . 1.503(7) ?
    C13 O14 . 1.421(5) ?
    C13 H13A . 0.9700 ?
    C13 H13B . 0.9700 ?
    O14 C15A . 1.37(3) ?
    O14 C15 . 1.373(11) ?
    C15 O16 . 1.176(12) ?
    C15 C17 . 1.514(10) ?
    C17 C18 . 1.525(13) ?
    C17 H17A . 0.9700 ?
    C17 H17B . 0.9700 ?
    C18 C19 . 1.525(11) ?
    C18 H18A . 0.9700 ?
    C18 H18B . 0.9700 ?
    C19 C21 . 1.352(13) ?
    C19 C20 . 1.353(13) ?
    C20 C22 . 1.391(12) ?
    C20 H20 . 0.9300 ?
    C21 C24 . 1.378(13) ?
    C21 H21 . 0.9300 ?
    C22 C23 . 1.391(13) ?
    C22 H22 . 0.9300 ?
    C23 C24 . 1.35(2) ?
    C23 O25 . 1.46(3) ?
    C24 H24 . 0.9300 ?
    O25 H25 . 0.95(12) ?
    C15A O16A . 1.24(3) ?
    C15A C17A . 1.53(2) ?
    C17A C18A . 1.50(4) ?
    C17A H17C . 0.9700 ?
    C17A H17D . 0.9700 ?
    C18A C19A . 1.51(3) ?
    C18A H18C . 0.9700 ?
    C18A H18D . 0.9700 ?
    C19A C21A . 1.37(2) ?
    C19A C20A . 1.41(2) ?
    C20A C22A . 1.37(2) ?
    C20A H20A . 0.9300 ?
    C21A C24A . 1.39(3) ?
    C21A H21A . 0.9300 ?
    C22A C23A . 1.38(2) ?
    C22A H22A . 0.9300 ?
    C23A O25A . 1.26(7) ?
    C23A C24A . 1.37(3) ?
    C24A H24A . 0.9300 ?
    O25A H25A . 0.90(3) ?
loop_
    _geom_angle_atom_site_label_1
    _geom_angle_atom_site_label_2
    _geom_angle_atom_site_label_3
    _geom_angle_site_symmetry_1
    _geom_angle_site_symmetry_3
    _geom_angle
    _geom_angle_publ_flag
    O1 C2 C3 . . 120.8(5) ?
    O1 C2 C4 . . 119.3(5) ?
    C3 C2 C4 . . 119.9(5) ?
    C9 C3 C5 . . 117.6(4) ?
    C9 C3 C2 . . 123.7(4) ?
    C5 C3 C2 . . 118.7(5) ?
    C2 C4 H4A . . 109.5 ?
    C2 C4 H4B . . 109.5 ?
    H4A C4 H4B . . 109.5 ?
    C2 C4 H4C . . 109.5 ?
    H4A C4 H4C . . 109.5 ?
    H4B C4 H4C . . 109.5 ?
    C6 C5 C3 . . 120.6(5) ?
    C6 C5 H5 . . 119.7 ?
    C3 C5 H5 . . 119.7 ?
    C5 C6 C7 . . 120.8(5) ?
    C5 C6 H6 . . 119.6 ?
    C7 C6 H6 . . 119.6 ?
    C6 C7 C8 . . 119.5(4) ?
    C6 C7 N10 . . 116.5(4) ?
    C8 C7 N10 . . 124.0(4) ?
    C9 C8 C7 . . 119.6(5) ?
    C9 C8 H8 . . 120.2 ?
    C7 C8 H8 . . 120.2 ?
    C8 C9 C3 . . 121.8(5) ?
    C8 C9 H9 . . 119.1 ?
    C3 C9 H9 . . 119.1 ?
    C11 N10 C7 . . 130.0(4) ?
    C11 N10 H10 . . 118(4) ?
    C7 N10 H10 . . 112(4) ?
    O12 C11 N10 . . 125.0(5) ?
    O12 C11 C13 . . 123.6(5) ?
    N10 C11 C13 . . 111.4(4) ?
    O14 C13 C11 . . 109.0(4) ?
    O14 C13 H13A . . 109.9 ?
    C11 C13 H13A . . 109.9 ?
    O14 C13 H13B . . 109.9 ?
    C11 C13 H13B . . 109.9 ?
    H13A C13 H13B . . 108.3 ?
    C15A O14 C13 . . 113.9(10) ?
    C15 O14 C13 . . 114.3(5) ?
    O16 C15 O14 . . 122.3(8) ?
    O16 C15 C17 . . 123.7(9) ?
    O14 C15 C17 . . 112.7(8) ?
    C15 C17 C18 . . 110.2(7) ?
    C15 C17 H17A . . 109.6 ?
    C18 C17 H17A . . 109.6 ?
    C15 C17 H17B . . 109.6 ?
    C18 C17 H17B . . 109.6 ?
    H17A C17 H17B . . 108.1 ?
    C19 C18 C17 . . 113.5(5) ?
    C19 C18 H18A . . 108.9 ?
    C17 C18 H18A . . 108.9 ?
    C19 C18 H18B . . 108.9 ?
    C17 C18 H18B . . 108.9 ?
    H18A C18 H18B . . 107.7 ?
    C21 C19 C20 . . 118.0(8) ?
    C21 C19 C18 . . 121.9(9) ?
    C20 C19 C18 . . 120.1(9) ?
    C19 C20 C22 . . 121.7(8) ?
    C19 C20 H20 . . 119.2 ?
    C22 C20 H20 . . 119.2 ?
    C19 C21 C24 . . 121.7(12) ?
    C19 C21 H21 . . 119.2 ?
    C24 C21 H21 . . 119.2 ?
    C20 C22 C23 . . 119.2(11) ?
    C20 C22 H22 . . 120.4 ?
    C23 C22 H22 . . 120.4 ?
    C24 C23 C22 . . 118.5(12) ?
    C24 C23 O25 . . 126.0(17) ?
    C22 C23 O25 . . 115.6(19) ?
    C23 C24 C21 . . 121.0(12) ?
    C23 C24 H24 . . 119.5 ?
    C21 C24 H24 . . 119.5 ?
    C23 O25 H25 . . 105(8) ?
    O16A C15A O14 . . 113(3) ?
    O16A C15A C17A . . 135(3) ?
    O14 C15A C17A . . 105.6(19) ?
    C18A C17A C15A . . 108(2) ?
    C18A C17A H17C . . 110.1 ?
    C15A C17A H17C . . 110.1 ?
    C18A C17A H17D . . 110.1 ?
    C15A C17A H17D . . 110.1 ?
    H17C C17A H17D . . 108.4 ?
    C17A C18A C19A . . 113(2) ?
    C17A C18A H18C . . 108.9 ?
    C19A C18A H18C . . 108.9 ?
    C17A C18A H18D . . 108.9 ?
    C19A C18A H18D . . 108.9 ?
    H18C C18A H18D . . 107.7 ?
    C21A C19A C20A . . 119(2) ?
    C21A C19A C18A . . 128(2) ?
    C20A C19A C18A . . 112.3(19) ?
    C22A C20A C19A . . 119(2) ?
    C22A C20A H20A . . 120.3 ?
    C19A C20A H20A . . 120.3 ?
    C19A C21A C24A . . 122(2) ?
    C19A C21A H21A . . 118.8 ?
    C24A C21A H21A . . 118.8 ?
    C20A C22A C23A . . 119(2) ?
    C20A C22A H22A . . 120.5 ?
    C23A C22A H22A . . 120.5 ?
    O25A C23A C24A . . 117(5) ?
    O25A C23A C22A . . 119(5) ?
    C24A C23A C22A . . 124(3) ?
    C23A C24A C21A . . 116(3) ?
    C23A C24A H24A . . 122.0 ?
    C21A C24A H24A . . 122.0 ?
    C23A O25A H25A . . 103(10) ?
loop_
    _geom_torsion_atom_site_label_1
    _geom_torsion_atom_site_label_2
    _geom_torsion_atom_site_label_3
    _geom_torsion_atom_site_label_4
    _geom_torsion_site_symmetry_1
    _geom_torsion_site_symmetry_2
    _geom_torsion_site_symmetry_3
    _geom_torsion_site_symmetry_4
    _geom_torsion
    _geom_torsion_publ_flag
    O1 C2 C3 C9 . . . . -179.6(5) ?
    C4 C2 C3 C9 . . . . 0.7(8) ?
    O1 C2 C3 C5 . . . . -0.9(9) ?
    C4 C2 C3 C5 . . . . 179.3(5) ?
    C9 C3 C5 C6 . . . . 0.5(8) ?
    C2 C3 C5 C6 . . . . -178.2(5) ?
    C3 C5 C6 C7 . . . . 0.9(8) ?
    C5 C6 C7 C8 . . . . -1.5(9) ?
    C5 C6 C7 N10 . . . . 179.1(5) ?
    C6 C7 C8 C9 . . . . 0.7(9) ?
    N10 C7 C8 C9 . . . . 180.0(5) ?
    C7 C8 C9 C3 . . . . 0.8(9) ?
    C5 C3 C9 C8 . . . . -1.3(8) ?
    C2 C3 C9 C8 . . . . 177.3(6) ?
    C6 C7 N10 C11 . . . . -179.6(5) ?
    C8 C7 N10 C11 . . . . 1.0(10) ?
    C7 N10 C11 O12 . . . . 2.6(10) ?
    C7 N10 C11 C13 . . . . -176.3(5) ?
    O12 C11 C13 O14 . . . . 2.7(7) ?
    N10 C11 C13 O14 . . . . -178.4(5) ?
    C11 C13 O14 C15A . . . . -158.1(12) ?
    C11 C13 O14 C15 . . . . 175.5(7) ?
    C15A O14 C15 O16 . . . . -85(3) ?
    C13 O14 C15 O16 . . . . 9.0(15) ?
    C15A O14 C15 C17 . . . . 82(3) ?
    C13 O14 C15 C17 . . . . 176.8(6) ?
    O16 C15 C17 C18 . . . . 80.5(15) ?
    O14 C15 C17 C18 . . . . -87.2(10) ?
    C15 C17 C18 C19 . . . . -170.4(8) ?
    C17 C18 C19 C21 . . . . -91.5(8) ?
    C17 C18 C19 C20 . . . . 88.3(8) ?
    C21 C19 C20 C22 . . . . -0.5(5) ?
    C18 C19 C20 C22 . . . . 179.7(3) ?
    C20 C19 C21 C24 . . . . 0.5(8) ?
    C18 C19 C21 C24 . . . . -179.7(5) ?
    C19 C20 C22 C23 . . . . 0.6(7) ?
    C20 C22 C23 C24 . . . . -0.6(9) ?
    C20 C22 C23 O25 . . . . 179.7(5) ?
    C22 C23 C24 C21 . . . . 0.6(10) ?
    O25 C23 C24 C21 . . . . -179.7(6) ?
    C19 C21 C24 C23 . . . . -0.6(10) ?
    C15 O14 C15A O16A . . . . 60(4) ?
    C13 O14 C15A O16A . . . . -36(4) ?
    C15 O14 C15A C17A . . . . -96(3) ?
    C13 O14 C15A C17A . . . . 167.6(15) ?
    O16A C15A C17A C18A . . . . 14(7) ?
    O14 C15A C17A C18A . . . . 162(2) ?
    C15A C17A C18A C19A . . . . 173.0(16) ?
    C17A C18A C19A C21A . . . . 6(2) ?
    C17A C18A C19A C20A . . . . -174(2) ?
    C21A C19A C20A C22A . . . . -0.1(5) ?
    C18A C19A C20A C22A . . . . 179.9(4) ?
    C20A C19A C21A C24A . . . . 0.0(8) ?
    C18A C19A C21A C24A . . . . -180.0(5) ?
    C19A C20A C22A C23A . . . . 0.1(8) ?
    C20A C22A C23A O25A . . . . 179.9(6) ?
    C20A C22A C23A C24A . . . . -0.1(11) ?
    O25A C23A C24A C21A . . . . -179.9(7) ?
    C22A C23A C24A C21A . . . . 0.1(11) ?
    C19A C21A C24A C23A . . . . -0.1(10) ?
loop_
    _geom_hbond_atom_site_label_D
    _geom_hbond_atom_site_label_H
    _geom_hbond_atom_site_label_A
    _geom_hbond_site_symmetry_A
    _geom_hbond_distance_DH
    _geom_hbond_distance_HA
    _geom_hbond_distance_DA
    _geom_hbond_angle_DHA
    N10 H10 O1 2_745 0.86(5) 2.11(5) 2.925(5) 159(4)
    O25 H25 O12 2_546 0.95(12) 1.93(11) 2.87(3) 172(13)
    C4 H4A O16 1_565 0.96 2.59 3.416(10) 144
    C13 H13B O25 2_656 0.97 2.60 3.458(17) 147
    C13 H13B O25A 2_656 0.97 2.50 3.34(4) 145
    C24 H24 O12 2_546 0.93 2.57 3.284(11) 133
_shelx_hkl_file
;
   1   0   0   -0.04    0.03
  -1   0   0   -0.05    0.05
  -1   0   0    0.00    0.03
  -2   0   0    2.43    0.16
  -2   0   0    2.62    0.13
   2   0   0    2.12    0.13
  -3   0   0    3.50    0.22
   3   0   0    3.43    0.19
  -3   0   0    3.60    0.18
   3   0   0    2.93    0.17
   4   0   0    0.03    0.12
  -4   0   0   -0.10    0.12
   5   0   0    0.12    0.16
   6   0   0    0.10    0.21
   7   0   0    0.03    0.25
   0  -1   0   -0.03    0.01
   0  -1   0   -0.03    0.01
   0   1   0   -0.02    0.01
   0   1   0   -0.02    0.01
  -1  -1   0   97.31    1.89
   1  -1   0   94.08    1.96
   1  -1   0   94.58    1.96
  -1  -1   0   97.13    1.94
   1   1   0   92.93    1.96
  -1   1   0   94.63    1.94
   1   1   0   97.41    1.94
  -1   1   0   95.83    1.96
   2  -1   0    3.77    0.16
   2  -1   0    3.54    0.17
  -2  -1   0    3.38    0.18
  -2  -1   0    3.64    0.16
  -2   1   0    3.44    0.18
   2   1   0    3.94    0.16
   2   1   0    3.68    0.18
  -2   1   0    3.55    0.18
   3  -1   0    4.91    0.22
   3  -1   0    4.94    0.23
  -3  -1   0    4.62    0.25
  -3  -1   0    4.92    0.22
   3   1   0    5.00    0.22
  -3   1   0    4.90    0.26
  -3   1   0    4.92    0.26
  -4  -1   0    0.44    0.16
   4  -1   0    0.47    0.14
   4  -1   0    0.36    0.13
  -4   1   0    0.25    0.18
   4   1   0    0.35    0.13
  -4   1   0    0.40    0.17
   5  -1   0    0.95    0.19
   5  -1   0    0.67    0.12
   5   1   0    0.60    0.17
   6  -1   0    0.16    0.20
   6   1   0    0.07    0.20
   7  -1   0   -0.05    0.25
   7   1   0   -0.08    0.24
   0  -2   0   26.77    0.55
   0  -2   0   27.61    0.57
   0   2   0   26.54    0.57
   0   2   0   26.34    0.56
  -1  -2   0   28.56    0.61
   1  -2   0   28.96    0.63
   1   2   0   28.76    0.62
   1   2   0   29.13    0.63
  -1   2   0   27.95    0.62
  -1   2   0   28.51    0.63
   2  -2   0    7.84    0.25
   2  -2   0    7.82    0.26
  -2  -2   0    7.87    0.25
  -2  -2   0    7.74    0.26
   2   2   0    7.69    0.25
  -2   2   0    7.70    0.26
  -2   2   0    7.83    0.27
   2   2   0    7.42    0.24
   3  -2   0    8.10    0.29
  -3  -2   0    7.90    0.31
  -3  -2   0    8.00    0.29
   3  -2   0    7.80    0.29
  -3   2   0    8.13    0.31
  -3   2   0    8.07    0.33
   3   2   0    7.67    0.29
  -4  -2   0    3.03    0.24
   4  -2   0    2.98    0.25
   4  -2   0    2.99    0.25
   4   2   0    2.24    0.21
  -4   2   0    2.30    0.23
  -4   2   0    2.56    0.26
  -5  -2   0    0.22    0.19
   5  -2   0   -0.06    0.15
   5  -2   0    0.08    0.16
   5   2   0   -0.05    0.14
  -5   2   0    0.08    0.20
   6  -2   0    1.52    0.27
  -6   2   0    0.99    0.25
   6   2   0    0.84    0.24
   7  -2   0    0.07    0.25
   7   2   0    0.18    0.25
   0  -3   0   -0.03    0.04
   0  -3   0    0.02    0.04
   0   3   0    0.00    0.04
   0   3   0    0.08    0.06
   1  -3   0    5.40    0.20
  -1  -3   0    5.59    0.19
   1   3   0    5.58    0.19
  -1   3   0    5.14    0.19
  -1   3   0    5.35    0.19
   1   3   0    5.51    0.17
  -2  -3   0    4.95    0.20
   2  -3   0    4.98    0.19
  -2  -3   0    4.68    0.20
   2  -3   0    5.18    0.22
   2   3   0    4.74    0.19
  -2   3   0    5.09    0.21
   2   3   0    4.94    0.20
  -2   3   0    4.80    0.22
  -3  -3   0    6.01    0.27
   3  -3   0    6.18    0.26
  -3  -3   0    6.16    0.27
   3  -3   0    6.44    0.28
  -3   3   0    6.49    0.29
   3   3   0    5.82    0.27
   3   3   0    6.52    0.26
  -3   3   0    6.24    0.30
   4  -3   0    1.56    0.20
  -4  -3   0    1.48    0.21
   4  -3   0    1.45    0.19
   4   3   0    1.44    0.19
  -4   3   0    1.50    0.22
  -5  -3   0    0.72    0.22
   5  -3   0    0.20    0.16
   5   3   0    0.37    0.18
  -5   3   0    0.41    0.21
   6  -3   0    0.22    0.22
  -6   3   0    0.27    0.24
   6   3   0   -0.01    0.20
   7  -3   0    0.38    0.28
  -7   3   0   -0.31    0.26
   7   3   0    0.24    0.26
   0  -4   0   66.43    1.35
   0  -4   0   69.60    1.40
   0   4   0   65.80    1.38
   0   4   0   65.76    1.41
  -1  -4   0   21.33    0.49
   1  -4   0   21.13    0.52
  -1   4   0   20.45    0.51
   1   4   0   21.53    0.49
   1   4   0   21.42    0.51
  -1   4   0   20.61    0.50
   2  -4   0    3.41    0.21
  -2  -4   0    3.56    0.19
  -2  -4   0    3.60    0.20
  -2   4   0    3.60    0.20
   2   4   0    3.45    0.18
  -2   4   0    3.56    0.21
   2   4   0    3.70    0.18
   3  -4   0    7.30    0.31
  -3  -4   0    6.91    0.30
  -3  -4   0    6.84    0.30
  -3   4   0    7.07    0.33
   3   4   0    7.21    0.29
  -3   4   0    7.42    0.31
   3   4   0    7.01    0.28
  -4  -4   0    2.61    0.26
   4  -4   0    2.61    0.23
   4  -4   0    2.56    0.24
  -4   4   0    2.39    0.26
   4   4   0    2.49    0.23
   5  -4   0    0.18    0.17
  -5  -4   0    0.33    0.22
   5   4   0   -0.24    0.14
  -5   4   0    0.13    0.21
   6  -4   0   -0.05    0.19
  -6   4   0    0.21    0.24
   6   4   0    0.15    0.20
   7   4   0    0.11    0.26
  -7   4   0    0.20    0.28
   0  -5   0   -0.08    0.06
   0  -5   0   -0.01    0.08
   0   5   0   -0.10    0.07
   0   5   0    0.02    0.09
  -1  -5   0    5.85    0.22
   1  -5   0    6.00    0.23
  -1   5   0    5.76    0.23
   1   5   0    6.23    0.20
   1   5   0    5.80    0.22
  -1   5   0    5.69    0.23
  -2  -5   0    6.99    0.27
   2  -5   0    7.17    0.29
  -2   5   0    7.03    0.29
  -2   5   0    7.23    0.28
   2   5   0    7.05    0.25
   2   5   0    7.24    0.27
   3  -5   0    6.33    0.31
  -3  -5   0    6.10    0.29
  -3  -5   0    6.22    0.30
   3   5   0    5.78    0.27
   3   5   0    6.15    0.28
  -3   5   0    6.74    0.34
  -3   5   0    6.55    0.31
  -4  -5   0    0.86    0.22
   4   5   0    0.24    0.15
   4   5   0    0.28    0.15
  -4   5   0    0.45    0.21
  -5  -5   0   -0.33    0.22
  -5   5   0   -0.02    0.22
   5   5   0    0.08    0.16
   6   5   0   -0.07    0.21
  -6   5   0   -0.35    0.22
  -7   5   0    0.01    0.27
   7   5   0   -0.14    0.23
   0  -6   0    6.21    0.21
   0  -6   0    6.22    0.21
   0   6   0    6.24    0.21
   0   6   0    5.99    0.25
  -1  -6   0   59.67    1.26
   1  -6   0   60.56    1.31
  -1   6   0   59.37    1.28
  -1   6   0   59.66    1.31
   1   6   0   59.17    1.27
   1   6   0   59.28    1.31
   2  -6   0    1.62    0.17
  -2  -6   0    1.43    0.16
   2   6   0    1.50    0.14
   2   6   0    1.98    0.17
  -2   6   0    1.80    0.18
  -2   6   0    1.73    0.17
   3  -6   0    0.61    0.16
  -3  -6   0    0.67    0.17
  -3  -6   0    0.56    0.15
   3   6   0    0.64    0.13
  -3   6   0    0.60    0.19
  -3   6   0    0.45    0.16
   3   6   0    0.46    0.13
  -4  -6   0    1.04    0.23
  -4   6   0    1.32    0.25
   4   6   0    1.22    0.19
   4   6   0    1.10    0.18
  -5  -6   0   -0.06    0.24
  -5   6   0    0.24    0.22
   5   6   0    0.25    0.17
  -6  -6   0    0.45    0.26
  -6   6   0    0.05    0.24
   6   6   0    0.15    0.23
   0  -7   0   -0.18    0.07
   0  -7   0    0.00    0.09
   0   7   0   -0.03    0.08
   0   7   0    0.01    0.11
   1  -7   0    7.91    0.29
  -1  -7   0    8.21    0.29
  -1   7   0    8.31    0.29
  -1   7   0    8.39    0.31
   1   7   0    8.59    0.31
   1   7   0    8.40    0.27
   2  -7   0    4.07    0.25
  -2  -7   0    4.23    0.24
  -2   7   0    4.59    0.27
   2   7   0    4.42    0.24
   2   7   0    4.68    0.22
  -2   7   0    4.13    0.27
  -3  -7   0    0.74    0.16
   3  -7   0    0.49    0.16
  -3  -7   0    0.57    0.17
   3   7   0    0.71    0.14
  -3   7   0    0.53    0.19
  -3   7   0    0.73    0.18
   3   7   0    0.63    0.14
  -4  -7   0    0.41    0.20
  -4   7   0    0.73    0.24
   4   7   0    0.34    0.16
   4   7   0    0.36    0.16
  -5  -7   0   -0.32    0.24
  -5   7   0   -0.09    0.22
   5   7   0   -0.12    0.16
  -6  -7   0    0.40    0.28
   6   7   0   -0.01    0.20
  -6   7   0    0.31    0.28
   0  -8   0    1.04    0.13
   0  -8   0    0.71    0.12
   0   8   0    0.83    0.15
   0   8   0    0.88    0.12
  -1  -8   0    9.96    0.33
   1  -8   0    9.89    0.29
   1  -8   0   10.44    0.35
  -1   8   0    9.79    0.33
   1   8   0   10.35    0.36
  -1   8   0    9.67    0.36
   1   8   0   10.48    0.31
  -2  -8   0    1.30    0.18
   2  -8   0    1.17    0.17
  -2   8   0    1.35    0.19
   2   8   0    1.09    0.16
  -2   8   0    1.42    0.20
   2   8   0    1.42    0.16
  -3  -8   0    0.12    0.15
  -3  -8   0    0.21    0.16
   3   8   0   -0.04    0.12
  -3   8   0    0.08    0.20
   3   8   0   -0.10    0.11
  -4  -8   0    0.74    0.21
   4   8   0    1.14    0.20
   4   8   0    1.26    0.20
  -4   8   0    1.28    0.24
  -5  -8   0   -0.33    0.24
  -5   8   0    0.19    0.24
   5   8   0   -0.12    0.17
   5   8   0    0.11    0.16
  -6  -8   0    0.21    0.29
   6   8   0   -0.14    0.21
  -6   8   0    0.09    0.26
   0  -9   0   -0.10    0.10
   0  -9   0    0.04    0.11
   0   9   0    0.04    0.13
   0   9   0    0.00    0.09
  -1  -9   0    1.27    0.17
   1  -9   0    1.44    0.17
   1  -9   0    1.47    0.14
  -1   9   0    1.38    0.16
   1   9   0    1.25    0.18
   1   9   0    1.46    0.15
  -1   9   0    1.20    0.18
   2  -9   0   -0.15    0.13
  -2  -9   0   -0.04    0.13
  -2   9   0   -0.12    0.16
   2   9   0    0.20    0.11
  -2   9   0    0.13    0.17
   2   9   0    0.03    0.12
  -3  -9   0    1.12    0.21
   3   9   0    1.01    0.17
   3   9   0    1.15    0.19
  -3   9   0    1.17    0.24
  -4  -9   0    0.85    0.22
   4   9   0    0.94    0.20
  -4   9   0    1.22    0.27
   4   9   0    0.88    0.19
  -5  -9   0    1.05    0.29
   5   9   0    0.52    0.19
  -5   9   0    0.69    0.27
   5   9   0    1.26    0.25
  -6  -9   0    0.16    0.31
  -6   9   0    0.25    0.29
   6   9   0   -0.01    0.21
   0 -10   0    2.67    0.22
   0 -10   0    2.31    0.19
   0  10   0    2.25    0.19
   0  10   0    2.20    0.23
  -1 -10   0    4.85    0.28
   1 -10   0    4.72    0.28
   1 -10   0    4.86    0.23
  -1  10   0    4.97    0.31
  -1  10   0    4.42    0.26
   1  10   0    4.17    0.23
   1  10   0    4.72    0.30
  -2 -10   0    3.33    0.27
   2 -10   0    3.10    0.28
   2  10   0    3.18    0.27
  -2  10   0    3.77    0.28
   2  10   0    3.15    0.23
  -3 -10   0    3.85    0.30
   3  10   0    4.32    0.27
   3  10   0    3.99    0.30
  -3  10   0    4.45    0.39
  -4 -10   0    1.98    0.27
  -4  10   0    2.83    0.31
   4  10   0    2.16    0.24
   4  10   0    1.88    0.23
  -5 -10   0    0.12    0.24
   5  10   0    0.15    0.16
   5  10   0    0.45    0.22
  -5  10   0    0.19    0.27
  -6 -10   0   -0.10    0.30
  -6  10   0    0.13    0.30
   6  10   0   -0.13    0.23
   0 -11   0   -0.01    0.12
   0 -11   0    0.04    0.14
   0  11   0   -0.06    0.12
  -1 -11   0    1.93    0.22
   1 -11   0    1.34    0.17
   1 -11   0    1.45    0.21
   1  11   0    1.71    0.18
  -1  11   0    1.72    0.20
   1  11   0    1.75    0.23
  -2 -11   0    4.33    0.30
   2 -11   0    4.10    0.32
   2  11   0    4.36    0.30
  -2  11   0    4.38    0.35
  -2  11   0    5.08    0.35
   2  11   0    4.32    0.27
   3 -11   0    2.30    0.27
  -3  11   0    3.42    0.33
   3  11   0    3.09    0.28
   3  11   0    2.45    0.24
  -4 -11   0    1.04    0.22
   4  11   0    1.67    0.23
  -4  11   0    2.44    0.33
   4  11   0    1.75    0.23
  -5 -11   0   -0.01    0.22
   5  11   0    0.29    0.22
  -5  11   0    0.26    0.28
   5  11   0   -0.10    0.15
  -6 -11   0    0.05    0.31
  -6  11   0    0.15    0.31
   6  11   0    0.17    0.24
   0 -12   0    0.25    0.16
   0 -12   0    0.21    0.14
   0  12   0    0.41    0.17
   0  12   0    0.18    0.13
   1 -12   0   -0.11    0.16
   1 -12   0   -0.05    0.13
   1  12   0    0.23    0.13
  -1  12   0   -0.35    0.14
   2 -12   0    3.06    0.29
   2  12   0    3.37    0.29
  -2  12   0    3.93    0.34
   2  12   0    2.85    0.26
   3 -12   0    2.13    0.27
   3  12   0    2.55    0.24
  -3  12   0    3.43    0.34
   3  12   0    2.14    0.25
  -4 -12   0   -0.08    0.16
   4  12   0   -0.13    0.14
   4  12   0   -0.05    0.13
  -4  12   0   -0.35    0.25
  -5 -12   0   -0.14    0.21
   5  12   0    0.19    0.22
   5  12   0   -0.20    0.14
  -5  12   0   -0.01    0.29
   0 -13   0   -0.04    0.12
   0  13   0   -0.13    0.12
   1 -13   0    2.75    0.22
   1 -13   0    3.38    0.27
  -1  13   0    3.58    0.28
   1  13   0    3.90    0.25
   2 -13   0    1.65    0.24
   2  13   0    1.58    0.22
  -2  13   0    2.00    0.26
   2  13   0    1.17    0.21
   3 -13   0    0.57    0.20
   3  13   0    0.54    0.16
  -3  13   0    0.47    0.25
   3  13   0    0.35    0.16
  -4 -13   0    0.07    0.18
   4  13   0    0.07    0.17
  -4  13   0    0.50    0.28
   4  13   0    0.20    0.16
  -5 -13   0    0.15    0.21
  -5  13   0    0.29    0.31
   5  13   0   -0.03    0.16
   5  13   0    0.20    0.26
   0 -14   0    2.41    0.22
   0  14   0    2.85    0.25
   1 -14   0    0.05    0.15
  -1  14   0   -0.12    0.18
  -1  14   0    0.39    0.16
   1  14   0    0.21    0.14
   2 -14   0    0.40    0.18
   2  14   0    0.24    0.16
   2  14   0    0.52    0.18
  -2  14   0    0.06    0.19
   3 -14   0    0.07    0.17
  -3  14   0    0.39    0.25
   3  14   0   -0.12    0.13
   3  14   0    0.18    0.15
  -4 -14   0    0.02    0.18
   4 -14   0    0.16    0.19
  -4  14   0    0.75    0.29
   4  14   0   -0.11    0.16
   4  14   0    0.15    0.16
  -5 -14   0   -0.17    0.20
  -5  14   0    0.70    0.33
   5  14   0   -0.01    0.26
   5  14   0   -0.21    0.17
   0 -15   0    0.25    0.13
   0  15   0    0.12    0.14
   1 -15   0    0.07    0.14
  -1  15   0    0.25    0.16
   1  15   0   -0.01    0.13
   2 -15   0    0.26    0.17
  -2  15   0    0.58    0.21
   2  15   0    0.43    0.18
   2  15   0    0.40    0.17
   3 -15   0    0.18    0.18
   3  15   0    0.26    0.15
   3  15   0    0.17    0.15
  -3  15   0    0.18    0.24
   4 -15   0    0.40    0.21
   4  15   0    0.23    0.17
  -4  15   0    0.70    0.30
   0  16   0    0.31    0.16
   1 -16   0    0.20    0.16
   1  16   0    0.26    0.15
  -1  16   0    0.25    0.17
   2 -16   0    0.22    0.17
  -2  16   0    0.42    0.19
   2  16   0    0.03    0.16
   3 -16   0    0.01    0.17
   3  16   0    0.29    0.18
  -3  16   0    0.47    0.23
   4 -16   0    0.14    0.19
  -4  16   0    0.52    0.28
   4  16   0    0.22    0.18
   1 -17   0    0.51    0.17
   2 -17   0    0.17    0.18
   2  17   0    0.09    0.18
   3 -17   0    0.56    0.23
   3  17   0    0.52    0.21
   1 -18   0    0.39    0.16
   2 -18   0    0.31    0.18
   2  18   0    0.53    0.21
   3 -18   0    0.39    0.22
   3  18   0    0.34    0.18
   2 -19   0    1.03    0.23
   2  19   0    0.86    0.23
   7   0  -1    0.21    0.26
   6   0  -1   -0.06    0.18
   5   0  -1    1.72    0.22
   4   0  -1    0.62    0.13
   4   0  -1    0.62    0.14
  -4   0   1    0.72    0.18
  -4   0   1    0.62    0.14
  -3   0   1    7.88    0.25
  -3   0   1    8.03    0.30
   3   0  -1    8.09    0.27
  -2   0   1    9.41    0.25
   2   0  -1    9.75    0.27
  -2   0   1    9.44    0.28
  -1   0   1   61.29    1.25
   1   0  -1   59.99    1.25
   1   0  -1   61.85    1.26
  -1   0   1   60.15    1.21
   0   0   1   19.67    0.41
   0   0   1   20.57    0.43
   0   0  -1   20.40    0.43
   1   0   1    1.78    0.10
  -1   0  -1    1.88    0.12
   1   0   1    1.93    0.11
  -1   0  -1    2.03    0.09
   2   0   1    0.11    0.05
  -2   0  -1   -0.04    0.06
   2   0   1    0.59    0.09
  -2   0  -1   -0.14    0.09
  -3   0  -1    0.13    0.13
   3   0   1   -0.04    0.08
   3   0   1   -0.05    0.08
  -3   0  -1   -0.03    0.09
   4   0   1    0.48    0.15
  -4   0  -1    0.42    0.17
   4   0   1    0.39    0.12
  -5   0  -1    0.04    0.19
   5   0   1   -0.04    0.16
   6   0   1    0.07    0.19
  -6   0  -1    0.18    0.23
   7   0   1   -0.04    0.26
   7  -1  -1    0.22    0.26
   7   1  -1    0.01    0.23
   6  -1  -1   -0.06    0.19
   6   1  -1    0.01    0.18
  -5  -1   1    2.47    0.23
   5  -1  -1    2.01    0.23
   5   1  -1    2.34    0.24
   4  -1  -1   -0.09    0.10
   4  -1  -1    0.18    0.14
  -4  -1   1   -0.02    0.13
  -4  -1   1   -0.05    0.15
  -4   1   1    0.00    0.14
  -4   1   1    0.17    0.17
   4   1  -1   -0.09    0.10
  -3  -1   1    0.45    0.11
  -3  -1   1    0.44    0.11
   3  -1  -1    0.47    0.09
   3  -1  -1    0.43    0.12
  -3   1   1    0.43    0.12
  -3   1   1    0.55    0.14
   3   1  -1    0.44    0.09
  -3   1   1    0.48    0.09
   2  -1  -1   14.07    0.37
  -2  -1   1   13.93    0.35
  -2  -1   1   13.94    0.37
   2  -1  -1   13.87    0.35
  -2   1   1   13.53    0.32
  -2   1   1   14.19    0.38
  -2   1   1   14.01    0.36
   2   1  -1   14.15    0.36
   1  -1  -1   76.86    1.59
  -1  -1   1   78.19    1.55
   1  -1  -1   78.05    1.61
  -1  -1   1   80.45    1.58
   1   1  -1   77.57    1.59
  -1   1   1   75.99    1.53
  -1   1   1   76.82    1.59
   0  -1   1   26.94    0.55
   0  -1  -1   26.92    0.57
   0  -1   1   28.46    0.57
   0   1   1   26.64    0.57
   0   1   1   27.56    0.55
   1  -1   1   35.16    0.75
   1  -1   1   35.88    0.76
  -1  -1  -1   34.33    0.72
   1   1   1   35.60    0.75
   1   1   1   34.23    0.75
  -1   1  -1   34.67    0.76
  -1   1  -1   34.37    0.75
   2  -1   1   11.37    0.33
   2  -1   1   11.83    0.32
  -2  -1  -1   11.36    0.30
  -2  -1  -1   11.20    0.33
  -2   1  -1   11.65    0.34
   2   1   1   11.48    0.33
  -2   1  -1   11.44    0.34
   2   1   1   11.72    0.33
   3  -1   1    2.64    0.20
   3  -1   1    2.72    0.18
  -3  -1  -1    2.92    0.20
  -3  -1  -1    2.87    0.23
   3   1   1    2.82    0.19
  -3   1  -1    2.83    0.21
  -3   1  -1    2.60    0.22
   4  -1   1    0.33    0.08
   4  -1   1    0.44    0.15
  -4  -1  -1    0.51    0.17
  -4   1  -1    0.78    0.20
   4   1   1    0.45    0.15
   5  -1   1   -0.06    0.15
   5   1   1    0.26    0.18
  -5   1  -1    0.36    0.21
   6  -1   1    0.36    0.23
  -6   1  -1    0.55    0.25
   6   1   1    0.48    0.23
   7  -1   1   -0.16    0.24
   7   1   1   -0.14    0.25
  -7   1  -1   -0.15    0.25
   7  -2  -1    0.28    0.25
   7   2  -1   -0.05    0.22
   6  -2  -1    0.25    0.20
   6   2  -1   -0.08    0.18
  -5  -2   1    1.02    0.22
   5  -2  -1    1.10    0.20
   5  -2  -1    0.96    0.20
   5   2  -1    1.10    0.19
   4  -2  -1    0.66    0.14
   4  -2  -1    0.50    0.16
  -4  -2   1    0.79    0.17
  -4  -2   1    0.55    0.16
  -4   2   1    0.67    0.17
   4   2  -1    0.62    0.13
   3  -2  -1    3.17    0.22
  -3  -2   1    2.93    0.20
   3  -2  -1    3.07    0.18
  -3  -2   1    2.80    0.20
  -3   2   1    2.99    0.23
  -3   2   1    3.16    0.21
   3   2  -1    3.26    0.18
   2  -2  -1   11.01    0.33
  -2  -2   1   11.28    0.31
   2  -2  -1   11.27    0.30
  -2  -2   1   10.83    0.31
   2   2  -1   11.07    0.30
  -2   2   1   11.18    0.31
  -2   2   1   10.82    0.33
   1  -2  -1    5.32    0.19
  -1  -2   1    5.48    0.17
  -1  -2   1    5.13    0.16
   1   2  -1    5.12    0.16
  -1   2   1    5.42    0.14
  -1   2   1    5.36    0.19
  -1   2   1    5.35    0.17
   1   2  -1    5.46    0.16
   0  -2  -1   60.27    1.27
   0  -2   1   59.95    1.23
   0  -2  -1   62.13    1.23
   0  -2   1   65.06    1.28
   0   2   1   64.21    1.23
   0   2   1   60.99    1.27
   0   2  -1   61.29    1.28
   0   2   1   60.21    1.27
   1  -2   1   17.52    0.42
   1  -2   1   18.29    0.43
  -1  -2  -1   17.58    0.40
   1   2   1   17.69    0.42
  -1   2  -1   17.30    0.42
  -1   2  -1   18.04    0.43
   1   2   1   18.35    0.42
  -2  -2  -1    1.81    0.15
   2  -2   1    1.68    0.15
  -2  -2  -1    1.83    0.15
   2  -2   1    1.67    0.14
  -2   2  -1    1.74    0.14
  -2   2  -1    1.82    0.15
   2   2   1    1.66    0.13
   2   2   1    1.63    0.15
  -3  -2  -1    4.07    0.25
  -3  -2  -1    4.12    0.24
   3  -2   1    3.93    0.23
   3  -2   1    4.25    0.23
  -3   2  -1    3.88    0.26
   3   2   1    4.02    0.22
   3   2   1    3.95    0.24
  -3   2  -1    4.10    0.26
   4  -2   1    0.14    0.14
   4  -2   1    0.29    0.15
  -4  -2  -1    0.57    0.18
  -4   2  -1    0.82    0.21
   4   2   1    0.30    0.15
   5  -2   1    0.53    0.20
  -5   2  -1    0.33    0.21
   5   2   1    0.72    0.20
   6  -2   1    0.33    0.23
   6   2   1    0.74    0.24
  -6   2  -1    0.62    0.25
   7  -2   1   -0.02    0.26
   7   2   1   -0.32    0.22
  -7   2  -1    0.04    0.27
   7  -3  -1    0.06    0.23
   7   3  -1    0.30    0.26
   6  -3  -1    0.25    0.20
   6   3  -1    0.49    0.21
  -5  -3   1    1.30    0.25
   5  -3  -1    1.38    0.21
   5   3  -1    1.33    0.21
  -5   3   1    1.18    0.25
   4  -3  -1    1.22    0.20
   4  -3  -1    1.32    0.17
  -4  -3   1    1.75    0.22
   4   3  -1    1.50    0.18
  -4   3   1    1.68    0.23
  -4   3   1    1.52    0.20
  -3  -3   1    7.42    0.29
  -3  -3   1    8.00    0.30
   3  -3  -1    7.60    0.28
   3  -3  -1    7.67    0.31
  -3   3   1    8.37    0.31
   3   3  -1    8.13    0.29
  -3   3   1    8.00    0.33
  -2  -3   1    0.08    0.08
   2  -3  -1    0.08    0.10
  -2  -3   1    0.25    0.09
   2   3  -1    0.06    0.07
   2   3  -1   -0.01    0.06
  -2   3   1    0.20    0.08
  -2   3   1    0.24    0.10
  -1  -3   1    1.97    0.13
   1  -3  -1    1.90    0.15
  -1   3   1    1.95    0.14
  -1   3   1    2.00    0.13
   1   3  -1    1.87    0.12
   1   3  -1    2.03    0.10
   0  -3   1    7.03    0.19
   0  -3  -1    7.51    0.20
   0  -3   1    7.65    0.21
   0  -3  -1    7.67    0.21
   0   3  -1    7.08    0.22
   0   3   1    7.21    0.21
   0   3   1    7.67    0.20
   0   3   1    7.64    0.21
   1  -3   1    3.22    0.15
  -1  -3  -1    3.15    0.15
   1   3   1    2.99    0.15
   1   3   1    3.11    0.15
  -1   3  -1    2.99    0.16
  -1   3  -1    2.99    0.16
  -2  -3  -1    0.29    0.10
   2  -3   1    0.26    0.08
  -2  -3  -1    0.19    0.10
   2  -3   1    0.18    0.09
  -2   3  -1    0.17    0.11
   2   3   1    0.26    0.08
   2   3   1    0.18    0.09
  -2   3  -1    0.32    0.11
  -3  -3  -1    0.91    0.16
   3  -3   1    0.77    0.13
  -3  -3  -1    0.76    0.16
   3  -3   1    0.84    0.15
  -3   3  -1    0.59    0.16
   3   3   1    0.62    0.13
   3   3   1    0.92    0.15
  -3   3  -1    0.71    0.16
   4  -3   1    1.18    0.18
  -4  -3  -1    1.72    0.23
   4  -3   1    1.28    0.19
  -4   3  -1    1.79    0.25
   4   3   1    0.98    0.18
  -5  -3  -1    0.22    0.22
   5  -3   1    0.31    0.19
  -5   3  -1    0.02    0.20
   5   3   1    0.08    0.17
   6  -3   1   -0.15    0.20
  -6   3  -1    0.04    0.23
   6   3   1   -0.29    0.19
   7  -3   1    0.00    0.26
   7   3   1    0.08    0.25
  -7   3  -1    0.02    0.27
   7   4  -1   -0.11    0.23
  -7   4   1   -0.35    0.25
  -6   4   1    0.48    0.24
   6   4  -1    0.73    0.21
  -5  -4   1    0.34    0.21
   5  -4  -1    0.24    0.17
  -5   4   1    0.31    0.21
   5   4  -1    0.36    0.17
  -4  -4   1    0.56    0.19
   4  -4  -1    0.58    0.19
   4  -4  -1    0.78    0.15
   4   4  -1    0.81    0.15
  -4   4   1    0.66    0.21
  -4   4   1    0.63    0.17
  -3  -4   1    0.42    0.12
  -3  -4   1    0.67    0.14
   3  -4  -1    0.25    0.14
   3   4  -1    0.38    0.11
  -3   4   1    0.48    0.13
  -3   4   1    0.46    0.16
   3   4  -1    0.48    0.12
  -2  -4   1   22.38    0.54
   2  -4  -1   23.73    0.59
  -2  -4   1   22.68    0.55
  -2   4   1   22.58    0.56
   2   4  -1   22.74    0.54
   2   4  -1   22.77    0.56
  -2   4   1   22.95    0.57
   1  -4  -1    4.17    0.20
  -1  -4   1    4.09    0.18
   1   4  -1    4.35    0.15
  -1   4   1    3.74    0.19
  -1   4   1    4.25    0.13
  -1   4   1    4.39    0.19
   1   4  -1    4.03    0.18
   0  -4   1   14.13    0.34
   0  -4   1   13.41    0.32
   0  -4  -1   13.26    0.33
   0  -4  -1   13.47    0.34
   0   4   1   13.17    0.34
   0   4  -1   13.32    0.35
   0   4   1   13.00    0.35
   0   4   1   13.83    0.33
   1  -4   1    3.25    0.17
  -1  -4  -1    3.56    0.17
   1   4   1    3.37    0.15
  -1   4  -1    3.37    0.17
   1   4   1    3.12    0.16
  -1   4  -1    3.34    0.18
  -2  -4  -1    0.29    0.11
   2  -4   1    0.24    0.10
   2   4   1    0.08    0.07
  -2   4  -1    0.26    0.11
   2   4   1    0.18    0.09
  -2   4  -1    0.33    0.12
   3  -4   1   10.36    0.38
   3  -4   1   10.69    0.37
  -3  -4  -1   10.35    0.37
  -3  -4  -1   10.91    0.38
   3   4   1   10.38    0.37
  -3   4  -1   10.67    0.39
  -3   4  -1   10.23    0.39
   3   4   1   10.89    0.37
   4  -4   1    0.31    0.16
   4  -4   1    0.22    0.16
  -4  -4  -1    0.21    0.20
   4   4   1   -0.01    0.13
   4   4   1    0.19    0.15
  -4   4  -1    0.09    0.19
   5  -4   1   -0.02    0.16
  -5  -4  -1   -0.12    0.22
   5   4   1    0.02    0.17
  -5   4  -1    0.12    0.22
   6  -4   1   -0.16    0.21
  -6   4  -1   -0.27    0.23
   6   4   1    0.20    0.23
   7   4   1   -0.01    0.26
  -7   4  -1    0.20    0.28
   7   5  -1   -0.10    0.23
  -7   5   1    0.02    0.27
  -6  -5   1    0.73    0.26
   6   5  -1    0.38    0.22
  -6   5   1    0.11    0.24
  -5  -5   1    1.27    0.26
  -5   5   1    1.08    0.24
   5   5  -1    1.07    0.20
  -4  -5   1    0.29    0.18
  -4   5   1    0.46    0.17
  -4   5   1    0.08    0.20
   4   5  -1    0.26    0.13
  -3  -5   1    1.48    0.18
   3  -5  -1    1.80    0.20
  -3  -5   1    1.85    0.17
   3   5  -1    1.39    0.15
  -3   5   1    1.70    0.18
   3   5  -1    1.66    0.16
  -3   5   1    1.66    0.21
   2  -5  -1   31.24    0.76
  -2  -5   1   31.50    0.73
  -2  -5   1   31.36    0.71
  -2   5   1   30.13    0.73
   2   5  -1   30.82    0.71
  -2   5   1   30.98    0.74
   2   5  -1   31.16    0.74
   1  -5  -1   13.79    0.32
   1  -5  -1   13.83    0.38
  -1  -5   1   13.50    0.36
  -1   5   1   13.21    0.32
   1   5  -1   13.41    0.37
   1   5  -1   13.56    0.33
  -1   5   1   12.95    0.37
  -1   5   1   13.48    0.37
   0  -5  -1   14.32    0.37
   0  -5  -1   14.63    0.36
   0  -5   1   13.68    0.35
   0  -5   1   14.84    0.36
   0   5   1   14.19    0.38
   0   5   1   14.28    0.37
   0   5  -1   13.65    0.38
   1  -5   1    2.43    0.16
  -1  -5  -1    2.29    0.16
   1   5   1    2.37    0.16
  -1   5  -1    2.39    0.16
  -1   5  -1    2.46    0.17
   1   5   1    2.36    0.14
   2  -5   1    3.08    0.21
  -2  -5  -1    3.06    0.21
   2   5   1    2.88    0.18
   2   5   1    2.86    0.18
  -2   5  -1    2.86    0.21
  -2   5  -1    3.07    0.22
  -3  -5  -1    2.02    0.20
   3  -5   1    1.61    0.20
  -3  -5  -1    2.03    0.22
   3   5   1    1.96    0.19
   3   5   1    2.08    0.20
  -3   5  -1    1.89    0.21
  -3   5  -1    2.14    0.23
  -4  -5  -1    0.58    0.22
   4   5   1    0.30    0.15
   4   5   1    0.21    0.15
  -4   5  -1    0.46    0.22
  -5  -5  -1    0.00    0.23
   5   5   1   -0.15    0.16
  -5   5  -1   -0.14    0.22
  -6   5  -1    0.20    0.26
   6   5   1    0.30    0.24
   7   6  -1    0.23    0.26
  -7   6   1    0.09    0.27
  -6  -6   1    0.18    0.25
  -6   6   1    0.06    0.24
   6   6  -1    0.24    0.21
  -5  -6   1    0.29    0.23
  -5   6   1    0.18    0.22
   5   6  -1    0.15    0.16
  -4  -6   1    0.51    0.20
   4   6  -1    0.60    0.16
   4   6  -1    0.55    0.16
  -4   6   1    0.78    0.22
   3  -6  -1    0.18    0.15
  -3  -6   1    0.62    0.16
  -3  -6   1    0.80    0.14
  -3   6   1    0.56    0.17
   3   6  -1    0.40    0.11
  -3   6   1    0.72    0.16
   3   6  -1    0.45    0.11
   2  -6  -1   15.29    0.46
  -2  -6   1   15.56    0.44
   2   6  -1   14.95    0.40
   2   6  -1   15.49    0.44
  -2   6   1   15.50    0.45
  -2   6   1   15.32    0.44
   1  -6  -1    3.32    0.20
   1  -6  -1    2.93    0.13
  -1  -6   1    3.09    0.18
  -1   6   1    3.20    0.19
   1   6  -1    3.19    0.19
   1   6  -1    2.97    0.14
  -1   6   1    3.04    0.18
   0  -6  -1    5.60    0.20
   0  -6   1    5.50    0.20
   0  -6   1    5.33    0.20
   0  -6  -1    5.40    0.20
   0   6  -1    5.38    0.23
   0   6   1    5.46    0.21
   0   6   1    5.29    0.23
   0   6  -1    5.53    0.18
   1  -6   1    6.45    0.25
  -1  -6  -1    6.78    0.25
  -1   6  -1    6.51    0.27
   1   6   1    6.47    0.24
   1   6   1    6.62    0.25
  -1   6  -1    6.62    0.24
   2  -6   1    2.26    0.20
  -2  -6  -1    1.81    0.18
  -2   6  -1    2.09    0.19
   2   6   1    1.98    0.17
   2   6   1    1.99    0.17
  -2   6  -1    2.18    0.19
  -3  -6  -1    4.18    0.28
   3  -6   1    4.31    0.29
  -3  -6  -1    3.84    0.28
   3   6   1    4.33    0.26
  -3   6  -1    4.26    0.33
   3   6   1    4.03    0.26
  -3   6  -1    4.41    0.30
  -4  -6  -1    0.05    0.21
   4   6   1    0.22    0.16
  -4   6  -1    0.14    0.22
   4   6   1   -0.11    0.14
  -5  -6  -1    0.07    0.25
   5   6   1    0.07    0.17
  -5   6  -1    0.00    0.23
   5   6   1   -0.05    0.16
   6   6   1   -0.20    0.21
  -6   6  -1   -0.23    0.25
  -6  -7   1    0.11    0.25
  -6   7   1   -0.27    0.23
   6   7  -1    0.03    0.21
  -5  -7   1    0.19    0.23
   5   7  -1    0.10    0.17
  -5   7   1    0.00    0.21
  -4  -7   1    0.91    0.21
  -4   7   1    0.59    0.21
   4   7  -1    0.48    0.16
   4   7  -1    0.71    0.17
   3  -7  -1    0.38    0.17
  -3  -7   1    0.20    0.14
  -3  -7   1    0.35    0.14
   3   7  -1    0.40    0.13
   3   7  -1    0.37    0.12
  -3   7   1    0.55    0.19
  -3   7   1    0.72    0.17
  -2  -7   1    0.24    0.13
   2  -7  -1    0.10    0.13
  -2   7   1    0.23    0.14
   2   7  -1    0.29    0.09
   2   7  -1    0.07    0.10
  -2   7   1    0.06    0.13
   1  -7  -1    8.82    0.32
  -1  -7   1    9.24    0.31
  -1   7   1    9.25    0.33
  -1   7   1    9.09    0.31
   1   7  -1    9.06    0.27
   1   7  -1    8.76    0.32
   0  -7   1   45.95    0.99
   0  -7  -1   46.42    1.02
   0  -7  -1   45.82    0.99
   0  -7   1   46.56    1.03
   0   7   1   47.18    1.06
   0   7  -1   44.91    0.99
   0   7  -1   46.63    1.06
   0   7   1   46.21    1.02
   1  -7   1   18.14    0.50
  -1  -7  -1   18.76    0.49
   1   7   1   18.28    0.50
  -1   7  -1   18.47    0.47
   1   7   1   17.82    0.47
  -1   7  -1   18.29    0.51
   2  -7   1    4.03    0.25
  -2  -7  -1    4.16    0.25
  -2   7  -1    3.99    0.27
   2   7   1    3.96    0.22
  -2   7  -1    4.21    0.27
   2   7   1    4.11    0.23
  -3  -7  -1    0.35    0.16
  -3  -7  -1    0.37    0.16
   3   7   1    0.27    0.13
  -3   7  -1    0.46    0.21
   3   7   1    0.48    0.14
  -4  -7  -1    0.09    0.19
   4   7   1    0.06    0.15
   4   7   1    0.01    0.15
  -4   7  -1    0.11    0.23
  -5  -7  -1   -0.02    0.26
  -5   7  -1    0.17    0.25
   5   7   1    0.09    0.18
   5   7   1    0.13    0.18
  -6  -7  -1    0.07    0.28
  -6   7  -1   -0.04    0.29
   6   7   1    0.27    0.23
  -6  -8   1    0.11    0.27
  -6   8   1   -0.35    0.22
   6   8  -1    0.26    0.23
  -5  -8   1    0.13    0.23
   5   8  -1    0.09    0.18
  -5   8   1    0.15    0.21
  -4  -8   1    0.12    0.16
   4   8  -1   -0.09    0.13
   4   8  -1    0.04    0.14
  -4   8   1   -0.08    0.18
  -3  -8   1    1.95    0.19
  -3  -8   1    1.32    0.20
   3   8  -1    1.55    0.19
  -3   8   1    1.69    0.21
   3   8  -1    1.82    0.19
  -3   8   1    1.77    0.22
  -2  -8   1    0.48    0.14
   2  -8  -1    0.73    0.17
   2   8  -1    0.70    0.15
  -2   8   1    0.67    0.17
   2   8  -1    0.76    0.13
  -2   8   1    0.81    0.17
   1  -8  -1    3.12    0.22
  -1  -8   1    3.02    0.21
  -1   8   1    3.05    0.23
  -1   8   1    2.86    0.21
   1   8  -1    3.01    0.23
   0  -8  -1    1.72    0.16
   0  -8  -1    1.68    0.16
   0  -8   1    2.14    0.17
   0  -8   1    1.96    0.16
   0   8   1    1.76    0.16
   0   8   1    2.07    0.18
   0   8  -1    1.82    0.19
   0   8  -1    1.62    0.14
   1  -8   1    4.40    0.23
  -1  -8  -1    4.24    0.25
  -1   8  -1    4.12    0.22
   1   8   1    4.16    0.23
   1   8   1    4.23    0.21
  -1   8  -1    4.27    0.26
  -2  -8  -1   -0.05    0.13
   2  -8   1   -0.08    0.12
   2   8   1    0.02    0.10
   2   8   1    0.07    0.11
  -2   8  -1   -0.12    0.14
  -2   8  -1   -0.23    0.16
  -3  -8  -1    0.78    0.18
   3   8   1    0.58    0.15
  -3   8  -1    0.51    0.22
   3   8   1    0.58    0.16
  -4  -8  -1    1.74    0.26
   4   8   1    1.64    0.22
   4   8   1    1.30    0.21
  -4   8  -1    2.02    0.30
  -5  -8  -1    0.59    0.28
   5   8   1    0.35    0.21
  -5   8  -1    0.39    0.28
   5   8   1    0.32    0.19
  -6  -8  -1   -0.03    0.30
  -6   8  -1    0.39    0.32
   6   8   1    0.10    0.24
  -6  -9   1    0.27    0.28
   6   9  -1   -0.07    0.21
  -6   9   1    0.47    0.25
  -5  -9   1    0.59    0.24
  -5   9   1    0.10    0.22
   5   9  -1   -0.08    0.16
   5   9  -1   -0.02    0.18
  -4  -9   1    4.24    0.33
  -4   9   1    4.89    0.38
   4   9  -1    4.39    0.29
   4   9  -1    5.02    0.32
  -3  -9   1    1.38    0.21
  -3  -9   1    1.43    0.18
   3   9  -1    1.28    0.18
   3   9  -1    1.05    0.19
  -3   9   1    1.46    0.24
   2  -9  -1    4.70    0.31
  -2  -9   1    4.85    0.28
   2   9  -1    4.90    0.24
  -2   9   1    4.67    0.31
  -2   9   1    5.18    0.31
   2   9  -1    5.24    0.28
  -1  -9   1    1.77    0.15
  -1  -9   1    1.37    0.18
   1  -9  -1    1.32    0.18
   1   9  -1    1.60    0.15
   1   9  -1    1.62    0.19
  -1   9   1    1.55    0.19
  -1   9   1    1.34    0.17
   0  -9  -1    2.30    0.20
   0  -9   1    2.23    0.19
   0  -9   1    2.25    0.17
   0  -9  -1    2.07    0.18
   0   9   1    2.24    0.18
   0   9  -1    2.48    0.22
   0   9  -1    2.14    0.16
   0   9   1    2.34    0.21
  -1  -9  -1    2.04    0.21
   1  -9   1    1.86    0.19
   1   9   1    2.06    0.18
  -1   9  -1    2.63    0.20
  -1   9  -1    1.95    0.21
   1   9   1    2.24    0.20
  -2  -9  -1    1.75    0.22
   2  -9   1    1.80    0.21
   2   9   1    1.52    0.18
  -2   9  -1    1.54    0.22
  -2   9  -1    1.97    0.23
   2   9   1    1.61    0.19
  -3  -9  -1    2.69    0.27
   3   9   1    3.02    0.26
   3   9   1    2.94    0.25
  -3   9  -1    3.17    0.30
  -4  -9  -1    0.87    0.23
   4   9   1    0.85    0.21
   4   9   1    1.21    0.21
  -4   9  -1    1.40    0.28
  -5  -9  -1    1.14    0.30
   5   9   1    0.94    0.21
   5   9   1    1.13    0.26
  -5   9  -1    1.00    0.30
  -6  -9  -1   -0.49    0.29
   6   9   1    0.33    0.24
  -6   9  -1   -0.11    0.30
  -6 -10   1    0.32    0.29
   6  10  -1    0.19    0.23
  -6  10   1    0.17    0.26
  -5 -10   1    0.16    0.22
  -5  10   1    0.11    0.24
   5  10  -1    0.05    0.16
   5  10  -1    0.17    0.19
  -4 -10   1    0.43    0.19
   4  10  -1    0.23    0.14
   4  10  -1    0.53    0.16
  -4  10   1    0.32    0.23
  -3 -10   1    2.69    0.23
  -3 -10   1    1.94    0.24
   3 -10  -1    2.43    0.26
   3  10  -1    2.78    0.23
  -3  10   1    2.47    0.28
   3  10  -1    2.29    0.24
   2 -10  -1    4.93    0.33
   2  10  -1    5.01    0.30
   2  10  -1    4.72    0.24
  -2  10   1    5.37    0.33
  -1 -10   1    2.92    0.24
   1 -10  -1    2.85    0.24
  -1 -10   1    2.26    0.17
   1  10  -1    2.33    0.18
   1  10  -1    3.17    0.27
  -1  10   1    2.61    0.25
  -1  10   1    2.50    0.22
   0 -10  -1    1.28    0.16
   0 -10   1    1.28    0.17
   0 -10   1    1.57    0.17
   0 -10  -1    1.73    0.19
   0  10  -1    1.53    0.21
   0  10  -1    1.52    0.16
   0  10   1    1.56    0.18
   0  10   1    1.07    0.19
   1 -10   1    1.39    0.15
   1 -10   1    1.04    0.17
  -1 -10  -1    1.22    0.19
   1  10   1    1.23    0.19
  -1  10  -1    1.31    0.18
   1  10   1    1.56    0.17
  -1  10  -1    1.05    0.19
   2 -10   1    2.71    0.25
   2  10   1    2.65    0.24
  -2  10  -1    2.52    0.26
  -3 -10  -1    2.06    0.24
   3  10   1    2.17    0.24
  -3  10  -1    3.47    0.32
   3  10   1    2.86    0.25
  -4 -10  -1    0.81    0.22
   4  10   1    1.76    0.25
  -4  10  -1    1.59    0.30
   4  10   1    0.99    0.21
  -5 -10  -1   -0.09    0.24
   5  10   1   -0.01    0.17
   5  10   1    0.23    0.21
  -5  10  -1   -0.51    0.28
  -6 -10  -1   -0.19    0.33
  -6  10  -1    0.07    0.33
   6  10   1   -0.18    0.22
  -6 -11   1    0.15    0.29
   6  11  -1   -0.07    0.23
  -6  11   1    0.51    0.30
  -5 -11   1   -0.14    0.19
   5  11  -1    0.11    0.21
  -5  11   1    0.43    0.27
   5  11  -1   -0.01    0.14
  -4 -11   1    0.25    0.18
  -4  11   1    0.41    0.25
   4  11  -1    0.58    0.18
   4  11  -1    0.69    0.17
   3 -11  -1    4.98    0.34
   3  11  -1    4.65    0.27
  -3  11   1    4.45    0.38
   3  11  -1    4.86    0.31
   2 -11  -1    2.39    0.27
   2  11  -1    2.41    0.21
  -2  11   1    2.07    0.26
   2  11  -1    2.48    0.26
  -1 -11   1    7.47    0.29
   1 -11  -1    8.27    0.37
  -1 -11   1    9.62    0.38
   1 -11  -1    7.22    0.31
  -1  11   1    9.38    0.41
   1  11  -1    8.74    0.39
  -1  11   1    8.14    0.35
   1  11  -1    8.30    0.31
   0 -11  -1    1.71    0.21
   0 -11  -1    1.55    0.18
   0 -11   1    1.54    0.18
   0 -11   1    1.43    0.19
   0  11   1    1.50    0.18
   0  11  -1    1.54    0.21
   0  11  -1    1.61    0.17
   1 -11   1    1.10    0.16
   1 -11   1    0.92    0.17
  -1  11  -1    1.14    0.18
   1  11   1    0.96    0.17
   2 -11   1    2.42    0.25
  -2  11  -1    3.56    0.29
   2  11   1    3.13    0.26
   3 -11   1    0.13    0.16
  -3 -11  -1    0.15    0.16
  -3  11  -1    0.03    0.25
   3  11   1    0.21    0.15
   3  11   1    0.20    0.15
  -4 -11  -1    0.49    0.21
   4  11   1    0.49    0.20
  -4  11  -1    0.74    0.29
   4  11   1    0.72    0.21
  -5 -11  -1    0.39    0.26
   5  11   1    0.57    0.25
   5  11   1    0.09    0.17
  -5  11  -1   -0.06    0.28
  -5 -12   1    0.04    0.20
   5  12  -1   -0.12    0.14
  -5  12   1    0.25    0.28
   5  12  -1    0.27    0.23
  -4 -12   1    0.10    0.17
   4  12  -1    0.05    0.14
   4  12  -1    0.09    0.15
  -4  12   1    0.04    0.24
   3 -12  -1    0.39    0.18
   3  12  -1    0.26    0.14
  -3  12   1    0.87    0.25
   3  12  -1    0.43    0.17
   2 -12  -1    0.16    0.17
   2  12  -1    0.75    0.15
  -2  12   1    0.60    0.21
   2  12  -1    0.16    0.15
   1 -12  -1    9.22    0.40
  -1 -12   1    9.77    0.34
   1 -12  -1    9.24    0.35
   1  12  -1    9.43    0.34
   1  12  -1    9.81    0.43
  -1  12   1    9.09    0.39
   0 -12  -1    0.14    0.15
   0 -12  -1    0.15    0.16
   0 -12   1   -0.18    0.15
   0 -12   1    0.11    0.12
   0  12  -1    0.17    0.12
   0  12   1    0.12    0.15
   0  12  -1    0.29    0.18
   1 -12   1    0.16    0.14
   1 -12   1    0.10    0.15
  -1  12  -1    0.01    0.15
   1  12   1    0.18    0.14
   2 -12   1    7.91    0.39
  -2  12  -1    8.37    0.41
   2  12   1    7.95    0.36
   3 -12   1    0.48    0.18
   3  12   1    0.78    0.18
   3  12   1    0.47    0.17
  -3  12  -1    0.63    0.26
  -4 -12  -1    0.23    0.19
  -4  12  -1    0.62    0.29
   4  12   1    0.24    0.16
   4  12   1   -0.04    0.16
  -5 -12  -1    0.15    0.25
  -5  12  -1    0.19    0.32
   5  12   1    0.27    0.23
   5  12   1   -0.09    0.17
  -5 -13   1   -0.31    0.18
  -5  13   1    0.27    0.29
   5  13  -1    0.19    0.23
  -4 -13   1   -0.05    0.16
   4  13  -1    0.06    0.15
  -4  13   1   -0.27    0.24
   4  13  -1    0.28    0.16
   3 -13  -1    0.75    0.21
   3  13  -1    0.68    0.18
   3  13  -1    0.66    0.16
  -3  13   1    0.99    0.24
   2 -13  -1    0.64    0.20
  -2  13   1    0.75    0.22
   2  13  -1    1.03    0.17
   2  13  -1    0.65    0.18
   1 -13  -1    0.31    0.17
   1 -13  -1    0.46    0.17
  -1  13   1    0.48    0.17
   1  13  -1    0.42    0.18
   1  13  -1    0.42    0.14
   0 -13   1    0.18    0.17
   0 -13   1    0.27    0.14
   0 -13  -1    0.03    0.14
   0  13   1    0.04    0.14
   0  13  -1    0.33    0.19
   0  13  -1    0.28    0.13
   1 -13   1    0.27    0.15
   1  13   1    0.48    0.15
  -1  13  -1    0.63    0.16
   2 -13   1    0.53    0.18
  -2  13  -1    0.64    0.21
   2  13   1    0.53    0.17
   3 -13   1    0.40    0.18
   3  13   1   -0.04    0.14
   3  13   1    0.53    0.17
  -3  13  -1    0.24    0.25
  -4 -13  -1   -0.01    0.18
  -4  13  -1    0.58    0.29
   4  13   1    0.36    0.18
   4  13   1    0.29    0.17
  -5 -13  -1   -0.05    0.22
   5  13   1    0.16    0.25
  -5  13  -1   -0.17    0.31
   5  13   1   -0.11    0.18
  -5 -14   1    0.01    0.19
  -5  14   1    0.14    0.31
   5  14  -1    0.01    0.24
   4 -14  -1    0.29    0.20
   4  14  -1    0.41    0.17
  -4  14   1    0.12    0.26
   3 -14  -1   -0.03    0.18
   3  14  -1    0.17    0.15
  -3  14   1   -0.18    0.21
   2 -14  -1    0.01    0.17
   2  14  -1   -0.07    0.12
  -2  14   1   -0.35    0.17
   2  14  -1   -0.07    0.14
   1 -14  -1    1.83    0.24
   1  14  -1    2.06    0.27
  -1  14   1    2.25    0.25
   0 -14   1    0.11    0.13
   0 -14  -1    0.02    0.13
   0  14  -1   -0.08    0.17
   0  14   1   -0.10    0.14
   0  14  -1    0.10    0.13
   1 -14   1    0.02    0.14
  -1  14  -1   -0.03    0.14
   1  14   1    0.08    0.14
   2 -14   1    1.32    0.23
   2  14   1    1.39    0.23
  -2  14  -1    1.58    0.25
   3 -14   1   -0.08    0.16
  -3  14  -1    0.25    0.23
   3  14   1    0.06    0.15
   3  14   1    0.16    0.16
  -4 -14  -1   -0.05    0.17
   4  14   1    0.28    0.17
   4  14   1   -0.09    0.16
  -4  14  -1    0.23    0.28
  -5 -14  -1    0.04    0.22
  -5  14  -1    0.03    0.31
   5  14   1    0.01    0.18
   5  14   1    0.30    0.27
   4 -15  -1    0.10    0.20
   4  15  -1    0.11    0.17
  -4  15   1    0.53    0.29
   3 -15  -1    0.13    0.19
  -3  15   1   -0.04    0.22
   3  15  -1   -0.15    0.14
   2 -15  -1    0.33    0.18
   2  15  -1    0.03    0.15
  -2  15   1   -0.07    0.17
   1 -15  -1    0.30    0.17
   1  15  -1    0.49    0.20
  -1  15   1    0.55    0.18
   0 -15  -1   -0.04    0.13
   0 -15   1   -0.03    0.13
   0  15  -1    0.03    0.18
   0  15   1    0.26    0.16
   1 -15   1    0.19    0.14
   1  15   1    0.22    0.15
   2 -15   1    0.11    0.16
   2  15   1   -0.11    0.15
   3 -15   1    0.10    0.17
   3  15   1   -0.14    0.13
   3  15   1    0.10    0.16
   4 -15   1    0.08    0.20
  -4 -15  -1    0.24    0.21
   4  15   1   -0.39    0.15
   4  15   1    0.11    0.17
   4 -16  -1    0.41    0.22
  -4  16   1    1.01    0.29
   4  16  -1    0.37    0.19
   3 -16  -1    0.24    0.19
   3  16  -1    0.28    0.17
  -3  16   1    0.61    0.24
   2 -16  -1    0.07    0.18
  -2  16   1    0.23    0.19
   2  16  -1    0.05    0.16
   1 -16  -1    0.22    0.16
   1  16  -1    0.06    0.18
  -1  16   1    0.67    0.19
   0 -16   1    0.43    0.15
   0  16   1    0.28    0.17
   1 -16   1    0.28    0.16
   1  16   1    0.01    0.14
   2 -16   1    0.01    0.16
   2  16   1    0.36    0.18
   3 -16   1   -0.20    0.17
   3  16   1    0.07    0.16
   3  16   1   -0.04    0.15
   4 -16   1    0.06    0.20
   4  16   1    0.12    0.17
   4  16   1    0.14    0.19
   3 -17  -1    0.36    0.21
  -3  17   1    0.81    0.24
   3  17  -1    0.31    0.17
   2 -17  -1    0.15    0.19
  -2  17   1    0.59    0.19
   2  17  -1    0.06    0.16
   1 -17  -1    0.30    0.17
   1  17  -1   -0.07    0.17
  -1  17   1    0.01    0.17
   0  17   1    0.45    0.18
   1 -17   1    0.49    0.18
   1  17   1    0.22    0.16
   2 -17   1    0.33    0.19
   2  17   1    0.00    0.18
   3 -17   1   -0.11    0.18
   3  17   1   -0.06    0.16
   3 -18  -1    0.33    0.21
   3  18  -1    0.22    0.18
   2 -18  -1    0.61    0.21
   2  18  -1    0.25    0.19
   1 -18  -1    0.19    0.17
   1  18  -1    0.19    0.19
   1 -18   1    0.80    0.20
   2 -18   1    0.21    0.19
   2 -19  -1    0.65    0.22
   2  19  -1    0.15    0.20
   1  19  -1   -0.03    0.17
   7   0  -2    0.02    0.21
   6   0  -2    0.37    0.19
  -5   0   2    0.36    0.16
   5   0  -2    0.07    0.13
   5   0  -2   -0.16    0.14
  -4   0   2    0.39    0.17
  -4   0   2    0.14    0.12
   4   0  -2   -0.07    0.12
   4   0  -2    0.14    0.11
   3   0  -2    0.13    0.07
  -3   0   2    0.00    0.08
   3   0  -2   -0.09    0.09
  -3   0   2    0.19    0.11
  -2   0   2    6.19    0.20
  -2   0   2    6.41    0.22
   2   0  -2    6.37    0.23
  -1   0   2    0.43    0.07
   1   0  -2    0.49    0.08
  -1   0   2    0.43    0.06
   0   0  -2    1.90    0.10
   0   0   2    2.09    0.10
   0   0   2    1.92    0.09
  -1   0  -2  953.88   19.47
   1   0   2  980.09   19.66
   1   0   2  965.81   19.74
  -1   0  -2  967.70   18.99
   1   0   2 1000.00   19.52
   2   0   2    1.27    0.13
  -2   0  -2    1.48    0.11
   2   0   2    1.24    0.12
  -2   0  -2    1.45    0.14
   3   0   2    1.13    0.12
  -3   0  -2    1.07    0.13
   3   0   2    1.21    0.15
  -3   0  -2    1.23    0.18
   4   0   2    1.19    0.19
  -4   0  -2    1.42    0.22
   4   0   2    1.08    0.15
   5   0   2   -0.07    0.16
  -5   0  -2   -0.15    0.19
  -6   0  -2    0.13    0.23
   6   0   2    0.45    0.23
  -7   0  -2    0.21    0.27
   7   0   2   -0.13    0.28
   7  -1  -2   -0.01    0.21
   7   1  -2   -0.26    0.20
   6  -1  -2    1.10    0.23
   6   1  -2    1.50    0.23
  -5  -1   2    1.82    0.21
   5  -1  -2    1.07    0.19
   5  -1  -2    1.15    0.19
   5   1  -2    1.15    0.19
   4  -1  -2    0.71    0.17
   4  -1  -2    0.62    0.13
  -4  -1   2    0.77    0.15
  -4  -1   2    0.76    0.17
  -4   1   2    0.64    0.12
   4   1  -2    0.61    0.13
   4   1  -2    0.63    0.14
  -4   1   2    0.50    0.18
  -4   1   2    0.48    0.16
   3  -1  -2    1.64    0.16
  -3  -1   2    1.78    0.16
   3  -1  -2    1.75    0.14
  -3  -1   2    2.11    0.17
  -3   1   2    1.91    0.14
   3   1  -2    1.95    0.14
  -3   1   2    2.10    0.16
  -3   1   2    2.09    0.18
   3   1  -2    1.20    0.11
  -2  -1   2    6.81    0.22
  -2  -1   2    7.18    0.23
   2  -1  -2    7.00    0.25
   2   1  -2    6.39    0.22
  -2   1   2    7.08    0.24
   2   1  -2    7.07    0.20
  -2   1   2    6.99    0.20
   1  -1  -2   31.01    0.70
  -1  -1   2   31.60    0.67
  -1   1   2   30.85    0.68
  -1   1   2   30.89    0.66
   1   1  -2   31.97    0.68
   0  -1   2   58.55    1.21
   0  -1  -2   60.63    1.25
   0  -1   2   60.45    1.25
   0   1   2   61.58    1.21
   0   1   2   60.65    1.25
   0   1   2   59.46    1.24
   1  -1   2  160.04    3.24
   1  -1   2  163.27    3.21
  -1  -1  -2  157.99    3.13
   1  -1   2  153.56    3.25
   1   1   2  152.19    3.25
   1   1   2  165.15    3.13
  -1   1  -2  160.91    3.21
   1   1   2  159.19    3.22
  -1   1  -2  156.49    3.25
   2  -1   2   12.94    0.38
   2  -1   2   13.84    0.36
  -2  -1  -2   13.52    0.38
  -2  -1  -2   13.00    0.34
   2   1   2   13.93    0.38
  -2   1  -2   13.54    0.38
   2   1   2   13.33    0.38
  -2   1  -2   13.26    0.39
   3  -1   2    0.17    0.11
  -3  -1  -2    0.38    0.12
   3  -1   2    0.26    0.10
  -3  -1  -2    0.20    0.15
   3   1   2    0.58    0.14
  -3   1  -2    0.21    0.14
   3   1   2    0.15    0.11
  -3   1  -2    0.17    0.15
   4  -1   2    0.56    0.17
   4  -1   2    0.41    0.08
  -4  -1  -2    0.69    0.18
  -4  -1  -2    0.87    0.21
   4   1   2    0.72    0.17
  -4   1  -2    0.66    0.20
   5  -1   2   -0.14    0.16
  -5  -1  -2    0.04    0.19
  -5   1  -2   -0.17    0.19
   5   1   2    0.07    0.17
  -6  -1  -2    0.06    0.21
   6  -1   2    0.25    0.24
   6   1   2    0.23    0.22
  -6   1  -2   -0.10    0.22
   7  -2  -2   -0.38    0.20
   7   2  -2   -0.07    0.22
   6  -2  -2    2.38    0.28
   6   2  -2    2.25    0.26
   5  -2  -2    7.30    0.37
  -5  -2   2    7.96    0.37
   5   2  -2    7.11    0.36
   4  -2  -2    0.58    0.13
   4  -2  -2    0.44    0.17
  -4  -2   2    0.94    0.18
  -4  -2   2    0.89    0.16
  -4   2   2    0.76    0.16
  -4   2   2    0.61    0.10
   4   2  -2    0.76    0.13
   3  -2  -2    5.79    0.27
  -3  -2   2    5.93    0.25
  -3  -2   2    5.78    0.24
   3  -2  -2    5.83    0.23
  -3   2   2    5.63    0.28
  -3   2   2    6.01    0.24
  -3   2   2    5.73    0.19
   3   2  -2    6.02    0.23
  -2  -2   2   23.81    0.54
   2  -2  -2   23.53    0.57
   2  -2  -2   23.16    0.53
  -2  -2   2   23.59    0.53
   2   2  -2   23.52    0.53
  -2   2   2   19.94    0.53
   2   2  -2   23.95    0.54
  -2   2   2   23.62    0.51
  -2   2   2   22.91    0.56
   1  -2  -2    4.22    0.19
  -1  -2   2    4.36    0.16
  -1  -2   2    4.51    0.15
  -1   2   2    4.31    0.18
   1   2  -2    4.54    0.15
  -1   2   2    4.53    0.15
   0  -2   2   33.87    0.71
   0  -2   2   32.04    0.68
   0  -2  -2   32.08    0.71
   0   2   2   33.13    0.70
   0   2   2   33.21    0.68
   0   2  -2   31.57    0.70
   1  -2   2    9.11    0.26
  -1  -2  -2    8.84    0.25
   1  -2   2    9.10    0.26
  -1   2  -2    9.04    0.28
   1   2   2    9.06    0.25
  -1   2  -2    8.66    0.25
   1   2   2    8.97    0.26
   1   2   2    8.96    0.26
   2  -2   2    1.72    0.15
  -2  -2  -2    1.92    0.14
  -2  -2  -2    2.05    0.16
   2  -2   2    1.75    0.15
  -2   2  -2    1.69    0.15
  -2   2  -2    1.93    0.16
   2   2   2    1.72    0.15
   2   2   2    1.90    0.16
   3  -2   2    1.14    0.16
  -3  -2  -2    1.48    0.17
   3  -2   2    1.17    0.15
  -3  -2  -2    1.17    0.18
   3   2   2    1.10    0.15
   3   2   2    1.20    0.16
  -3   2  -2    1.24    0.18
  -3   2  -2    1.18    0.18
  -4  -2  -2    0.48    0.20
   4  -2   2    0.35    0.16
  -4  -2  -2    0.61    0.20
   4  -2   2    0.41    0.15
  -4   2  -2    0.51    0.20
   4   2   2    0.45    0.16
  -5  -2  -2    0.68    0.22
   5  -2   2    0.54    0.19
  -5   2  -2    0.98    0.25
   5   2   2    0.83    0.21
   6  -2   2   -0.17    0.21
  -6   2  -2   -0.18    0.23
   6   2   2    0.32    0.23
   7   3  -2   -0.06    0.21
   6  -3  -2   -0.09    0.18
   6   3  -2   -0.25    0.16
   5  -3  -2    1.04    0.19
  -5  -3   2    1.29    0.24
   5   3  -2    0.56    0.16
   4  -3  -2    0.58    0.18
  -4  -3   2    0.78    0.16
  -4  -3   2    0.77    0.18
   4  -3  -2    1.03    0.15
   4   3  -2    0.71    0.14
  -4   3   2    1.08    0.18
   3  -3  -2   11.75    0.35
  -3  -3   2   11.47    0.36
   3  -3  -2   11.79    0.40
  -3  -3   2   11.44    0.36
  -3   3   2   11.98    0.36
   3   3  -2   11.61    0.35
  -3   3   2   12.16    0.40
  -2  -3   2   35.74    0.79
  -2  -3   2   35.91    0.78
   2  -3  -2   34.68    0.83
  -2   3   2   36.09    0.75
  -2   3   2   35.33    0.79
  -2   3   2   35.51    0.82
   2   3  -2   34.65    0.79
   1  -3  -2    9.12    0.29
  -1  -3   2    9.23    0.24
  -1  -3   2    9.33    0.27
  -1   3   2    9.48    0.24
   1   3  -2    8.99    0.25
  -1   3   2    9.18    0.28
   0  -3   2   27.52    0.60
   0  -3  -2   27.84    0.63
   0  -3   2   29.34    0.63
   0  -3  -2   27.91    0.61
   0   3   2   27.12    0.62
   0   3  -2   28.34    0.63
   0   3   2   27.27    0.62
   0   3   2   28.69    0.61
   1  -3   2    8.37    0.27
  -1  -3  -2    9.15    0.26
  -1   3  -2    8.97    0.26
   1   3   2    8.76    0.27
   1   3   2    9.26    0.27
   1   3   2    9.77    0.27
  -1   3  -2    8.51    0.28
   2  -3   2    0.60    0.11
  -2  -3  -2    0.74    0.12
   2  -3   2    0.61    0.11
  -2   3  -2    0.62    0.13
   2   3   2    0.56    0.11
   2   3   2    0.48    0.10
  -2   3  -2    0.91    0.13
   3  -3   2    1.74    0.18
  -3  -3  -2    2.05    0.20
   3  -3   2    1.66    0.17
  -3  -3  -2    2.12    0.21
   3   3   2    1.91    0.19
   3   3   2    1.74    0.18
  -3   3  -2    1.88    0.20
  -3   3  -2    1.87    0.21
   4  -3   2    0.49    0.17
   4  -3   2    0.38    0.16
  -4  -3  -2    0.42    0.20
   4   3   2    0.41    0.16
   4   3   2    0.33    0.16
  -4   3  -2    0.18    0.21
   5  -3   2    0.39    0.19
   5   3   2    0.33    0.19
  -5   3  -2    0.20    0.23
   6  -3   2    0.14    0.24
  -6   3  -2    0.27    0.24
   6   3   2    0.39    0.24
   7   4  -2    0.26    0.22
  -6  -4   2    0.60    0.24
   6   4  -2    0.41    0.20
  -5  -4   2    0.66    0.22
   5   4  -2    0.48    0.17
  -4  -4   2    0.69    0.18
   4  -4  -2    0.41    0.18
  -4  -4   2    0.92    0.16
  -4   4   2    0.71    0.16
   4   4  -2    0.86    0.15
  -3  -4   2   14.23    0.42
   3  -4  -2   13.80    0.47
  -3  -4   2   14.32    0.41
  -3   4   2   14.83    0.46
  -3   4   2   14.45    0.42
   3   4  -2   14.36    0.41
  -2  -4   2   36.66    0.82
   2  -4  -2   37.01    0.87
  -2  -4   2   36.37    0.80
   2   4  -2   36.94    0.81
  -2   4   2   36.29    0.85
   2   4  -2   36.30    0.83
  -2   4   2   36.75    0.82
  -1  -4   2    5.22    0.17
   1  -4  -2    5.48    0.23
  -1  -4   2    5.47    0.20
  -1   4   2    5.02    0.21
  -1   4   2    5.45    0.20
   1   4  -2    4.93    0.20
  -1   4   2    5.39    0.17
   0  -4  -2   18.08    0.44
   0  -4   2   17.24    0.40
   0  -4  -2   17.32    0.41
   0  -4   2   18.25    0.43
   0   4  -2   16.92    0.43
   0   4   2   17.46    0.43
   0   4   2   17.12    0.41
   0   4   2   17.47    0.43
  -1  -4  -2   10.89    0.30
   1  -4   2   10.75    0.31
  -1   4  -2   10.49    0.29
  -1   4  -2   10.33    0.32
   1   4   2   10.35    0.30
   1   4   2   10.48    0.31
   2  -4   2    4.01    0.21
  -2  -4  -2    4.33    0.22
   2   4   2    3.97    0.21
  -2   4  -2    4.14    0.24
   2   4   2    4.22    0.21
  -2   4  -2    4.24    0.23
   3  -4   2    1.52    0.18
  -3  -4  -2    1.88    0.21
   3  -4   2    1.62    0.18
  -3  -4  -2    1.75    0.21
   3   4   2    1.52    0.18
  -3   4  -2    1.40    0.20
  -3   4  -2    1.64    0.21
   3   4   2    1.39    0.17
  -4  -4  -2    0.98    0.21
   4  -4   2    1.19    0.20
  -4  -4  -2    1.75    0.26
   4   4   2    1.00    0.19
  -4   4  -2    1.09    0.25
   4   4   2    1.08    0.19
   5  -4   2    0.29    0.19
  -5  -4  -2    0.28    0.24
   5   4   2   -0.01    0.16
  -5   4  -2   -0.28    0.22
   6  -4   2    0.06    0.22
   6   4   2   -0.42    0.19
  -6   4  -2    0.31    0.26
   7   5  -2   -0.06    0.23
  -6  -5   2    0.27    0.23
   6   5  -2    0.11    0.18
  -5  -5   2    0.54    0.22
   5   5  -2    0.13    0.14
  -5   5   2    0.17    0.21
  -4  -5   2    1.26    0.20
  -4  -5   2    0.86    0.17
   4   5  -2    0.97    0.16
  -4   5   2    0.96    0.22
  -4   5   2    0.69    0.17
  -3  -5   2    2.40    0.19
  -3  -5   2    2.35    0.21
   3  -5  -2    2.28    0.22
  -3   5   2    2.36    0.21
   3   5  -2    2.20    0.18
  -3   5   2    1.93    0.20
   3   5  -2    2.05    0.17
  -2  -5   2    7.25    0.25
  -2  -5   2    8.81    0.30
   2  -5  -2    9.25    0.33
   2   5  -2    8.88    0.28
  -2   5   2    8.74    0.32
   2   5  -2    8.75    0.26
  -2   5   2    9.02    0.29
  -1  -5   2    6.17    0.22
  -1  -5   2    6.42    0.19
   1  -5  -2    6.28    0.20
   1  -5  -2    6.09    0.25
  -1   5   2    5.95    0.23
  -1   5   2    6.10    0.23
  -1   5   2    6.06    0.19
   1   5  -2    5.70    0.23
   0  -5  -2    3.48    0.16
   0  -5   2    3.57    0.16
   0  -5   2    3.42    0.16
   0  -5  -2    3.72    0.19
   0   5   2    3.75    0.16
   0   5   2    3.54    0.17
   0   5   2    3.74    0.18
   0   5  -2    3.80    0.19
   1  -5   2    4.33    0.20
  -1  -5  -2    4.71    0.21
  -1   5  -2    4.62    0.22
   1   5   2    4.40    0.20
   1   5   2    4.42    0.20
   2  -5   2    9.40    0.33
  -2  -5  -2    9.39    0.33
   2   5   2    9.44    0.33
  -2   5  -2   10.06    0.34
   2   5   2    9.21    0.32
  -2   5  -2    9.65    0.35
  -3  -5  -2    2.65    0.24
   3  -5   2    2.30    0.21
  -3  -5  -2    3.30    0.28
  -3   5  -2    2.96    0.25
   3   5   2    2.52    0.23
  -3   5  -2    2.44    0.23
   3   5   2    2.88    0.23
  -4  -5  -2    1.14    0.26
   4   5   2    0.82    0.18
  -4   5  -2    0.96    0.24
   4   5   2    0.94    0.19
  -5  -5  -2    0.09    0.25
   5   5   2    0.02    0.16
  -5   5  -2   -0.18    0.23
   5   5   2    0.06    0.17
  -6   5  -2    0.23    0.29
   6   5   2   -0.18    0.21
   7   6  -2   -0.05    0.20
  -7   6   2    0.07    0.24
  -6  -6   2    0.07    0.24
  -6   6   2   -0.10    0.22
   6   6  -2    0.18    0.18
  -5  -6   2    0.83    0.24
  -5   6   2    0.72    0.23
   5   6  -2    0.94    0.19
  -4  -6   2    0.41    0.18
   4   6  -2    0.41    0.14
  -4   6   2    0.41    0.19
   3  -6  -2    3.40    0.29
  -3  -6   2    3.55    0.25
  -3  -6   2    3.82    0.22
   3   6  -2    3.56    0.21
   3   6  -2    3.50    0.21
  -3   6   2    3.95    0.25
  -3   6   2    3.63    0.28
  -2  -6   2    0.29    0.12
   2  -6  -2    0.33    0.14
  -2  -6   2    0.04    0.05
  -2   6   2    0.19    0.13
   2   6  -2    0.18    0.09
   2   6  -2    0.21    0.08
  -2   6   2    0.26    0.12
  -1  -6   2    9.18    0.29
   1  -6  -2    9.10    0.32
   1  -6  -2    9.49    0.26
  -1  -6   2    8.94    0.26
  -1   6   2    8.85    0.30
  -1   6   2    9.04    0.26
  -1   6   2    9.54    0.31
   1   6  -2    8.81    0.30
   0  -6   2   41.25    0.89
   0  -6  -2   42.08    0.93
   0  -6  -2   40.89    0.90
   0  -6   2   42.49    0.93
   0   6   2   40.15    0.89
   0   6   2   42.14    0.94
   0   6  -2   40.68    0.94
   0   6   2   41.46    0.93
  -1  -6  -2    1.34    0.14
   1  -6   2    0.93    0.13
   1   6   2    1.04    0.13
  -1   6  -2    1.24    0.15
   1   6   2    1.09    0.14
  -2  -6  -2    5.69    0.27
   2  -6   2    5.69    0.27
  -2   6  -2    5.50    0.30
   2   6   2    6.25    0.27
   2   6   2    6.25    0.27
  -2   6  -2    5.77    0.29
   3  -6   2    0.02    0.14
  -3  -6  -2    0.06    0.17
  -3   6  -2    0.32    0.17
  -3   6  -2    0.35    0.20
   3   6   2    0.11    0.13
  -4  -6  -2   -0.23    0.20
  -4   6  -2    0.35    0.23
   4   6   2   -0.08    0.14
   4   6   2   -0.25    0.13
  -5  -6  -2    0.10    0.26
  -5   6  -2   -0.19    0.26
   5   6   2    0.25    0.19
   5   6   2   -0.03    0.17
   6   6   2   -0.01    0.24
  -6   6  -2   -0.35    0.28
  -6  -7   2    0.07    0.25
   6   7  -2    0.00    0.18
  -6   7   2   -0.03    0.20
  -5  -7   2    0.73    0.23
  -5   7   2    0.46    0.22
   5   7  -2    0.54    0.18
  -4  -7   2    0.92    0.21
   4   7  -2    1.00    0.18
  -4   7   2    0.94    0.21
  -3  -7   2    2.49    0.20
  -3  -7   2    2.07    0.21
  -3   7   2    1.75    0.22
   3   7  -2    2.43    0.19
   3   7  -2    2.10    0.19
  -3   7   2    2.14    0.21
  -2  -7   2    0.34    0.13
   2  -7  -2    0.38    0.15
  -2   7   2    0.14    0.13
   2   7  -2    0.34    0.11
  -2   7   2    0.51    0.15
   2   7  -2    0.20    0.08
   1  -7  -2    6.43    0.22
  -1  -7   2    6.32    0.26
   1  -7  -2    6.23    0.29
  -1  -7   2    6.35    0.22
  -1   7   2    6.18    0.27
  -1   7   2    6.22    0.21
  -1   7   2    6.15    0.26
   1   7  -2    6.35    0.27
   0  -7   2   51.39    1.12
   0  -7  -2   50.48    1.11
   0  -7  -2   50.74    1.09
   0  -7   2   49.34    1.07
   0   7   2   49.92    1.12
   0   7  -2   48.72    1.13
   0   7   2   50.82    1.14
   1  -7   2    1.56    0.16
  -1  -7  -2    2.18    0.18
   1   7   2    1.99    0.17
   1   7   2    1.93    0.18
  -1   7  -2    1.99    0.19
  -2  -7  -2    1.40    0.18
   2  -7   2    0.97    0.16
   2   7   2    1.10    0.16
  -2   7  -2    1.22    0.18
   2   7   2    1.12    0.15
  -2   7  -2    1.20    0.19
  -3  -7  -2    0.33    0.18
  -3   7  -2    0.44    0.22
  -3   7  -2    0.31    0.19
   3   7   2    0.31    0.15
  -4  -7  -2    0.58    0.23
   4   7   2    0.21    0.17
  -4   7  -2    0.68    0.26
   4   7   2    0.47    0.18
  -5  -7  -2   -0.17    0.27
   5   7   2    0.10    0.19
   5   7   2   -0.09    0.16
  -5   7  -2   -0.04    0.27
   6   7   2    0.02    0.23
  -6   7  -2    0.33    0.33
  -6  -8   2    0.31    0.28
  -6   8   2    0.16    0.21
   6   8  -2    0.21    0.20
  -5  -8   2    0.65    0.23
   5   8  -2    0.62    0.20
  -5   8   2    0.18    0.20
  -4  -8   2    0.14    0.16
  -4   8   2   -0.06    0.18
   4   8  -2    0.02    0.13
   4   8  -2   -0.07    0.13
  -3  -8   2    2.39    0.24
  -3  -8   2    2.87    0.22
   3  -8  -2    2.84    0.27
  -3   8   2    2.34    0.23
   3   8  -2    2.52    0.20
  -3   8   2    2.15    0.25
   3   8  -2    2.75    0.23
  -2  -8   2    1.04    0.17
   2  -8  -2    1.57    0.21
  -2   8   2    1.13    0.18
  -2   8   2    1.50    0.19
   2   8  -2    1.10    0.16
  -1  -8   2    4.84    0.25
  -1  -8   2    4.76    0.20
   1  -8  -2    4.39    0.27
   1  -8  -2    5.15    0.21
  -1   8   2    4.97    0.27
   1   8  -2    5.19    0.27
  -1   8   2    4.77    0.25
  -1   8   2    4.99    0.20
   0  -8   2    2.43    0.17
   0  -8  -2    2.17    0.19
   0  -8  -2    2.59    0.19
   0  -8   2    2.61    0.18
   0   8   2    2.40    0.18
   0   8   2    2.41    0.21
   0   8  -2    2.23    0.20
   1  -8   2    0.36    0.12
  -1  -8  -2    0.55    0.14
  -1   8  -2    0.40    0.15
   1   8   2    0.48    0.12
   1   8   2    0.33    0.12
  -1   8  -2    0.46    0.12
  -2  -8  -2    4.19    0.28
   2  -8   2    4.60    0.27
   2   8   2    4.85    0.27
  -2   8  -2    4.32    0.31
   2   8   2    3.97    0.26
  -2   8  -2    4.48    0.31
  -3  -8  -2    0.00    0.18
  -3   8  -2    0.01    0.22
   3   8   2   -0.03    0.13
  -4  -8  -2    0.04    0.21
   4   8   2   -0.01    0.15
   4   8   2    0.25    0.18
  -4   8  -2    0.12    0.25
  -5  -8  -2    0.02    0.28
   5   8   2   -0.12    0.17
  -5   8  -2   -0.01    0.29
   5   8   2   -0.05    0.19
  -6  -8  -2    0.28    0.33
   6   8   2   -0.09    0.23
  -6   8  -2   -0.18    0.33
  -6  -9   2    0.25    0.28
  -6   9   2   -0.25    0.22
   6   9  -2    0.40    0.23
  -5  -9   2    0.08    0.19
   5   9  -2   -0.09    0.16
  -5   9   2    0.09    0.20
  -4  -9   2    2.59    0.28
   4   9  -2    3.00    0.26
   4   9  -2    2.83    0.24
  -4   9   2    2.75    0.29
  -3  -9   2    7.16    0.30
   3  -9  -2    6.89    0.38
  -3  -9   2    6.69    0.34
   3   9  -2    6.83    0.29
   3   9  -2    7.03    0.33
  -3   9   2    6.64    0.39
  -2  -9   2    1.44    0.19
   2  -9  -2    1.76    0.23
  -2   9   2    2.05    0.22
   2   9  -2    1.66    0.19
  -2   9   2    1.76    0.21
   2   9  -2    1.71    0.15
   1  -9  -2    2.66    0.19
   1  -9  -2    2.90    0.24
  -1  -9   2    3.04    0.23
  -1  -9   2    2.48    0.17
  -1   9   2    2.82    0.23
  -1   9   2    2.93    0.26
   1   9  -2    2.81    0.23
   0  -9  -2    0.27    0.14
   0  -9   2    0.37    0.11
   0  -9   2    0.47    0.13
   0  -9  -2    0.42    0.13
   0   9   2    0.46    0.13
   0   9  -2    0.51    0.16
   0   9   2    0.35    0.15
   1  -9   2    0.66    0.13
  -1  -9  -2    0.38    0.15
  -1   9  -2    0.31    0.16
   1   9   2    0.17    0.13
   1   9   2    0.37    0.13
  -2  -9  -2    0.37    0.17
   2  -9   2    0.18    0.14
   2   9   2    0.52    0.15
  -2   9  -2    0.11    0.19
  -3  -9  -2    0.08    0.15
   3   9   2    0.15    0.14
  -3   9  -2   -0.06    0.24
  -4  -9  -2    0.74    0.23
  -4   9  -2    1.30    0.30
   4   9   2    0.91    0.20
   4   9   2    0.76    0.20
  -5  -9  -2   -0.09    0.27
   5   9   2    0.04    0.18
   5   9   2    0.11    0.21
  -5   9  -2   -0.02    0.29
  -6  -9  -2    0.15    0.33
  -6   9  -2   -0.60    0.33
   6   9   2   -0.07    0.24
  -6 -10   2    0.31    0.29
  -6  10   2   -0.07    0.23
   6  10  -2    0.13    0.22
  -5 -10   2    0.00    0.18
  -5  10   2    0.06    0.22
   5  10  -2    0.38    0.20
  -4 -10   2    0.30    0.18
   4  10  -2    0.33    0.14
  -4  10   2    0.26    0.21
   4  10  -2    0.38    0.14
  -3 -10   2    9.65    0.35
   3 -10  -2    9.10    0.44
  -3  10   2    9.43    0.44
   3  10  -2    8.99    0.34
   3  10  -2    8.70    0.38
   2 -10  -2    8.41    0.40
   2 -10  -2    8.66    0.30
   2  10  -2    8.54    0.30
  -2  10   2    8.72    0.40
   2  10  -2    8.90    0.37
  -2  10   2    8.68    0.39
   1 -10  -2    4.47    0.29
  -1 -10   2    4.47    0.28
   1 -10  -2    4.13    0.23
  -1 -10   2    3.95    0.21
   1  10  -2    4.31    0.30
  -1  10   2    4.37    0.27
  -1  10   2    4.35    0.31
   0 -10  -2    4.28    0.25
   0 -10   2    4.48    0.26
   0 -10  -2    4.48    0.25
   0 -10   2    4.36    0.24
   0  10   2    4.66    0.30
   0  10   2    4.05    0.25
   0  10  -2    4.47    0.31
  -1 -10  -2    0.83    0.18
   1 -10   2    0.84    0.16
   1  10   2    0.95    0.17
   1  10   2    0.89    0.16
  -1  10  -2    0.96    0.20
   2 -10   2    0.84    0.18
  -2  10  -2    0.82    0.22
   2  10   2    0.74    0.18
  -2  10  -2    0.70    0.21
  -3 -10  -2    0.56    0.18
   3  10   2    0.94    0.18
  -3  10  -2    0.75    0.25
  -4 -10  -2    0.29    0.21
  -4  10  -2    0.53    0.29
   4  10   2    0.43    0.19
   4  10   2    0.53    0.20
  -5 -10  -2    0.75    0.31
   5  10   2    0.55    0.25
  -5  10  -2    1.05    0.34
   5  10   2    0.52    0.21
  -6 -10  -2    0.34    0.34
   6  10   2   -0.17    0.24
  -6  10  -2    0.28    0.37
  -6 -11   2    0.46    0.30
  -6  11   2    0.38    0.27
   6  11  -2    0.16    0.22
  -5 -11   2    0.38    0.19
   5  11  -2    0.66    0.23
  -5  11   2    0.32    0.24
  -4 -11   2    0.11    0.16
  -4  11   2    0.30    0.22
   4  11  -2    0.03    0.13
   4  11  -2    0.16    0.14
   3 -11  -2    3.43    0.32
  -3 -11   2    4.07    0.25
  -3  11   2    4.11    0.35
   3  11  -2    4.16    0.25
   3  11  -2    3.76    0.29
   2 -11  -2    5.41    0.26
   2 -11  -2    5.36    0.36
  -2  11   2    5.72    0.35
   2  11  -2    5.31    0.26
   2  11  -2    5.31    0.32
   1 -11  -2    1.46    0.17
  -1 -11   2    1.63    0.17
  -1 -11   2    1.83    0.22
   1 -11  -2    1.73    0.22
   1  11  -2    1.62    0.23
  -1  11   2    1.90    0.22
   0 -11   2    0.00    0.11
   0 -11  -2    0.00    0.14
   0 -11  -2    0.21    0.15
   0 -11   2    0.19    0.14
   0  11   2   -0.09    0.13
   0  11  -2   -0.01    0.18
   1 -11   2    0.60    0.16
  -1  11  -2    1.20    0.17
  -1  11  -2    0.86    0.22
   1  11   2    0.86    0.17
   2 -11   2    2.35    0.25
   2  11   2    2.79    0.25
  -2  11  -2    2.76    0.27
  -3 -11  -2    1.64    0.23
  -3  11  -2    3.04    0.32
   3  11   2    1.85    0.24
  -4 -11  -2    0.72    0.22
   4  11   2    0.72    0.21
  -4  11  -2    1.26    0.30
   4  11   2    0.62    0.20
  -5 -11  -2    0.23    0.28
   5  11   2    0.37    0.20
   5  11   2    0.00    0.22
  -5  11  -2    0.28    0.33
  -5 -12   2    0.25    0.19
   5  12  -2    0.16    0.22
  -5  12   2    0.33    0.26
  -4 -12   2    0.24    0.16
  -4  12   2    0.10    0.22
   4  12  -2    0.38    0.15
   3 -12  -2   -0.08    0.18
   3  12  -2   -0.15    0.11
   3  12  -2    0.13    0.14
  -3  12   2    0.22    0.20
   2 -12  -2    9.98    0.46
  -2  12   2   10.77    0.45
   2  12  -2    9.68    0.35
   2  12  -2   10.20    0.43
   1 -12  -2    4.54    0.33
   1 -12  -2    5.02    0.29
  -1 -12   2    4.84    0.25
  -1  12   2    4.36    0.31
   1  12  -2    4.99    0.35
   0 -12   2    0.27    0.14
   0 -12   2    0.40    0.17
   0 -12  -2    0.39    0.15
   0  12  -2    0.05    0.19
   0  12   2    0.43    0.16
   1 -12   2    0.21    0.15
   1  12   2    0.05    0.14
  -1  12  -2    0.11    0.15
  -1  12  -2   -0.05    0.18
   2 -12   2    0.52    0.18
  -2  12  -2    0.81    0.20
   2  12   2    0.59    0.18
  -3 -12  -2    0.87    0.20
   3 -12   2    1.23    0.22
   3  12   2    1.46    0.23
  -3  12  -2    1.69    0.29
  -4 -12  -2    0.20    0.19
   4  12   2    0.01    0.18
  -4  12  -2    0.11    0.28
   4  12   2    0.11    0.17
  -5 -12  -2    0.02    0.27
   5  12   2   -0.10    0.22
   5  12   2    0.04    0.19
  -5  12  -2    0.03    0.31
  -5 -13   2    0.06    0.18
  -5  13   2   -0.06    0.26
   5  13  -2    0.00    0.22
  -4 -13   2    0.02    0.16
   4 -13  -2    0.13    0.19
  -4  13   2    0.12    0.24
   4  13  -2    0.23    0.16
   3 -13  -2    0.84    0.22
  -3  13   2    0.42    0.22
   3  13  -2    0.57    0.17
   2 -13  -2    0.43    0.18
   2  13  -2    0.25    0.15
  -2  13   2   -0.02    0.18
   1 -13  -2    2.90    0.26
   1 -13  -2    2.86    0.26
  -1 -13   2    3.03    0.22
   1  13  -2    3.10    0.30
  -1  13   2    3.15    0.28
   0 -13  -2    1.88    0.20
   0 -13   2    1.91    0.20
   0 -13   2    2.46    0.24
   0  13  -2    1.84    0.25
   0  13   2    2.22    0.24
   1 -13   2    0.56    0.16
   1  13   2    0.76    0.18
  -1  13  -2    0.78    0.16
  -1  13  -2    0.27    0.20
   2 -13   2    1.54    0.23
   2  13   2    1.45    0.23
  -2  13  -2    1.75    0.24
   3 -13   2    0.26    0.17
  -3  13  -2    0.33    0.25
   3  13   2    0.01    0.16
  -4 -13  -2   -0.34    0.16
   4  13   2    0.08    0.16
   4  13   2    0.16    0.16
  -4  13  -2    0.89    0.31
  -5 -13  -2   -0.14    0.24
   5  13   2    0.20    0.24
   5  13   2   -0.20    0.18
  -5 -14   2    0.35    0.18
  -5  14   2    0.18    0.29
   5  14  -2   -0.26    0.21
   4 -14  -2    0.02    0.18
  -4  14   2    0.43    0.25
   4  14  -2    0.00    0.14
   3 -14  -2    0.57    0.21
  -3  14   2    0.62    0.23
   3  14  -2    0.43    0.18
   2 -14  -2    0.11    0.18
   2  14  -2    0.21    0.16
  -2  14   2    0.94    0.22
   1 -14  -2    0.72    0.19
   1  14  -2    0.88    0.21
  -1  14   2    1.08    0.21
   0 -14  -2    0.56    0.16
   0 -14   2    0.42    0.14
   0  14   2    1.15    0.20
   0  14  -2    0.53    0.20
   1 -14   2    1.41    0.21
   1  14   2    1.61    0.22
  -1  14  -2    1.19    0.25
   2 -14   2    0.12    0.16
   2  14   2    0.11    0.16
   3 -14   2    0.28    0.18
   3  14   2   -0.20    0.15
  -4 -14  -2   -0.24    0.19
   4  14   2    0.10    0.17
   4  14   2    0.07    0.16
   4 -15  -2    0.22    0.22
   4  15  -2    0.21    0.18
  -4  15   2    0.78    0.28
   3 -15  -2    0.18    0.20
   3  15  -2    0.24    0.16
  -3  15   2    0.44    0.23
   2 -15  -2    0.46    0.20
   2  15  -2    0.20    0.17
  -2  15   2    0.61    0.21
   1 -15  -2    0.28    0.17
  -1  15   2   -0.03    0.16
   1  15  -2    0.17    0.18
   0 -15   2    0.01    0.12
   0  15   2    0.21    0.17
   0  15  -2   -0.02    0.18
   1 -15   2    0.14    0.15
  -1  15  -2    0.43    0.22
   1  15   2    0.04    0.16
   2 -15   2   -0.13    0.15
   2  15   2   -0.07    0.16
   3 -15   2    0.23    0.19
   3  15   2    0.00    0.16
  -4 -15  -2   -0.06    0.20
   4 -15   2    0.22    0.21
   4  15   2   -0.03    0.17
   4 -16  -2    0.50    0.23
  -4  16   2    1.24    0.29
   4  16  -2    0.32    0.20
   3 -16  -2    0.35    0.22
   3  16  -2    0.16    0.15
  -3  16   2    0.14    0.22
   2 -16  -2    0.22    0.18
  -2  16   2    0.14    0.18
   2  16  -2    0.11    0.16
   1 -16  -2    0.51    0.18
  -1  16   2    0.65    0.19
   1  16  -2    0.61    0.21
   0 -16   2    0.11    0.12
   0  16  -2   -0.07    0.19
   0  16   2    0.24    0.17
   1 -16   2    0.25    0.16
   1  16   2    0.22    0.15
  -1  16  -2    0.23    0.21
   2 -16   2    0.18    0.17
   2  16   2    0.12    0.17
   3 -16   2    0.21    0.20
   3  16   2    0.07    0.17
   4 -16   2   -0.06    0.20
   3 -17  -2    0.46    0.23
   3  17  -2    0.25    0.19
  -3  17   2    0.11    0.22
   2 -17  -2    0.46    0.21
   2  17  -2    0.46    0.19
  -2  17   2    0.79    0.22
   1 -17  -2    0.14    0.17
  -1  17   2    0.36    0.19
   1  17  -2   -0.01    0.18
   0  17   2    0.29    0.18
   0  17  -2    0.09    0.19
   1 -17   2    0.26    0.16
   1  17   2   -0.09    0.16
  -1  17  -2    0.20    0.21
   2 -17   2    0.12    0.18
   2  17   2    0.11    0.18
   3 -17   2    0.06    0.19
   3  17   2    0.03    0.17
   3 -18  -2    0.30    0.22
  -3  18   2    0.42    0.22
   3  18  -2    0.29    0.17
   2 -18  -2    0.66    0.22
   2  18  -2    0.27    0.20
  -2  18   2    0.25    0.20
  -1  18   2    1.06    0.23
   1  18  -2    0.65    0.22
   0  18  -2    0.06    0.19
   0  18   2   -0.08    0.18
   1 -18   2   -0.10    0.14
  -1  18  -2   -0.12    0.20
   1  18   2    0.13    0.17
   2 -18   2    0.29    0.19
   2  18   2    0.15    0.18
   2 -19  -2    0.60    0.22
  -2  19   2    0.58    0.21
   2  19  -2    0.17    0.19
   1  19  -2    0.39    0.21
  -1  19   2    0.61    0.21
   0  19   2    0.64    0.21
   0  19  -2    0.09    0.20
   1 -19   2    0.08    0.15
   6   0  -3    0.69    0.19
   5   0  -3    0.37    0.14
  -5   0   3    0.54    0.15
   5   0  -3    0.13    0.16
   4   0  -3    2.45    0.20
  -4   0   3    2.74    0.21
   4   0  -3    2.46    0.21
  -4   0   3    3.07    0.25
   3   0  -3    1.81    0.17
  -3   0   3    2.01    0.15
  -3   0   3    2.41    0.19
  -2   0   3   14.59    0.37
  -2   0   3   14.07    0.38
   2   0  -3   15.07    0.40
  -1   0   3   28.23    0.63
   1   0  -3   29.16    0.66
   0   0   3  294.21    5.89
   0   0  -3  290.92    5.89
   0   0   3  286.31    5.68
   1   0   3   19.86    0.48
   1   0   3   19.79    0.45
   1   0   3   19.83    0.48
   1   0   3   20.00    0.47
  -2   0  -3    0.01    0.09
   2   0   3    0.04    0.06
   2   0   3   -0.04    0.07
   2   0   3   -0.04    0.08
  -2   0  -3    0.05    0.12
   2   0   3    0.06    0.10
  -3   0  -3    0.06    0.11
  -3   0  -3    0.07    0.16
   3   0   3    0.06    0.12
   3   0   3    0.02    0.11
   3   0   3    0.05    0.05
   4   0   3    0.01    0.12
  -4   0  -3    0.05    0.19
  -5   0  -3    0.07    0.20
   5   0   3    0.22    0.18
  -6   0  -3    0.25    0.24
   6   0   3   -0.25    0.21
   6  -1  -3    0.13    0.17
   6   1  -3    0.31    0.17
   5  -1  -3    1.52    0.20
  -5  -1   3    2.28    0.23
   5  -1  -3    1.43    0.22
   5   1  -3    1.78    0.20
  -4  -1   3    4.22    0.29
   4  -1  -3    4.39    0.29
   4  -1  -3    4.29    0.23
  -4  -1   3    4.47    0.25
  -4   1   3    4.64    0.22
  -4   1   3    4.35    0.26
  -4   1   3    4.11    0.31
   4   1  -3    4.40    0.23
   3  -1  -3    1.55    0.17
  -3  -1   3    2.15    0.17
  -3  -1   3    2.03    0.17
  -3   1   3    1.76    0.17
  -3   1   3    1.80    0.14
   3   1  -3    1.63    0.15
  -2  -1   3    7.83    0.25
   2  -1  -3    8.20    0.28
  -2  -1   3    8.05    0.25
   2   1  -3    8.42    0.26
  -2   1   3    8.34    0.27
  -2   1   3    8.11    0.24
  -1  -1   3    9.88    0.27
   1  -1  -3    9.77    0.29
  -1  -1   3    9.56    0.27
  -1   1   3    9.39    0.27
  -1   1   3    9.54    0.26
   1   1  -3    9.72    0.27
   0  -1   3   28.54    0.63
   0  -1   3   29.98    0.66
   0  -1  -3   28.51    0.65
   0   1   3   28.92    0.63
   0   1   3   29.02    0.65
   0   1   3   29.26    0.63
   1  -1   3   50.73    1.10
   1  -1   3   50.69    1.10
   1  -1   3   51.74    1.08
  -1  -1  -3   51.17    1.06
   1   1   3   50.55    1.09
  -1   1  -3   49.69    1.10
  -1   1  -3   51.23    1.08
   1   1   3   50.63    1.10
   1   1   3   50.36    1.06
   1   1   3   51.18    1.09
   2  -1   3    3.41    0.19
   2  -1   3    3.48    0.19
  -2  -1  -3    3.27    0.22
   2  -1   3    3.32    0.18
  -2  -1  -3    3.14    0.18
  -2   1  -3    3.18    0.22
   2   1   3    3.18    0.19
   2   1   3    3.01    0.16
  -2   1  -3    3.57    0.22
   2   1   3    3.70    0.19
   2   1   3    3.50    0.20
   3  -1   3    0.17    0.11
  -3  -1  -3    0.30    0.16
  -3  -1  -3    0.24    0.13
   3  -1   3    0.10    0.12
   3   1   3    0.10    0.12
  -3   1  -3    0.11    0.16
   3   1   3    0.30    0.12
  -3   1  -3    0.24    0.17
  -4  -1  -3    0.55    0.19
   4  -1   3    0.29    0.11
  -4  -1  -3    0.36    0.20
  -4   1  -3    0.40    0.20
  -5  -1  -3   -0.04    0.21
   5  -1   3    0.03    0.18
   5   1   3   -0.12    0.16
  -5   1  -3   -0.11    0.21
  -6  -1  -3   -0.20    0.22
   6  -1   3   -0.15    0.21
  -6   1  -3   -0.17    0.23
   6   1   3    0.00    0.22
   6  -2  -3    0.60    0.18
   6   2  -3    0.63    0.19
   5  -2  -3    0.77    0.18
  -5  -2   3    1.06    0.20
   5   2  -3    1.07    0.17
  -4  -2   3    3.87    0.27
   4  -2  -3    3.84    0.30
   4  -2  -3    4.33    0.23
  -4  -2   3    3.81    0.26
   4   2  -3    4.20    0.23
  -4   2   3    4.04    0.21
  -4   2   3    4.00    0.30
   4   2  -3    4.02    0.25
  -4   2   3    3.76    0.25
  -3  -2   3    0.05    0.10
  -3  -2   3    0.06    0.10
   3  -2  -3    0.07    0.12
   3   2  -3   -0.06    0.03
  -3   2   3    0.16    0.08
  -3   2   3    0.14    0.13
   3   2  -3    0.05    0.07
  -2  -2   3   20.86    0.52
   2  -2  -3   22.83    0.58
  -2  -2   3   23.34    0.54
  -2   2   3   22.82    0.56
  -2   2   3   22.71    0.52
   2   2  -3   23.06    0.54
  -1  -2   3   15.15    0.38
  -1  -2   3   14.95    0.37
   1  -2  -3   14.71    0.40
  -1   2   3   14.96    0.38
  -1   2   3   15.19    0.37
   1   2  -3   15.11    0.38
   0  -2   3    1.32    0.11
   0  -2   3    1.32    0.11
   0  -2  -3    1.31    0.11
   0   2   3    1.46    0.11
   0   2   3    1.43    0.11
  -1  -2  -3   14.61    0.37
   1  -2   3   15.17    0.39
  -1  -2  -3   14.51    0.37
   1  -2   3   14.82    0.39
   1  -2   3   15.08    0.34
   1   2   3   14.67    0.39
  -1   2  -3   15.32    0.37
   1   2   3   14.78    0.38
  -1   2  -3   14.95    0.40
   1   2   3   15.08    0.37
   2  -2   3    3.82    0.21
  -2  -2  -3    3.84    0.20
   2  -2   3    3.75    0.20
  -2  -2  -3    3.99    0.23
   2   2   3    3.98    0.21
  -2   2  -3    3.74    0.23
  -2   2  -3    3.99    0.24
   2   2   3    4.08    0.21
  -3  -2  -3    1.00    0.19
   3  -2   3    0.99    0.16
   3  -2   3    1.10    0.15
  -3  -2  -3    1.08    0.17
  -3   2  -3    0.63    0.18
   3   2   3    0.73    0.16
   3   2   3    0.82    0.15
  -3   2  -3    1.17    0.19
  -4  -2  -3    1.52    0.24
  -4  -2  -3    1.26    0.22
   4  -2   3    1.10    0.18
  -4   2  -3    1.31    0.24
  -5  -2  -3    0.20    0.21
   5  -2   3    0.23    0.20
   5   2   3    0.30    0.20
  -5   2  -3    0.41    0.24
   6  -2   3    0.06    0.22
  -6  -2  -3    0.00    0.20
   6   2   3    0.07    0.24
  -6   2  -3   -0.19    0.25
   6  -3  -3    0.82    0.20
   6   3  -3    0.57    0.20
  -5  -3   3    3.47    0.29
   5  -3  -3    2.38    0.23
   5   3  -3    2.87    0.27
   4  -3  -3    3.67    0.31
  -4  -3   3    3.83    0.26
  -4  -3   3    3.90    0.27
   4  -3  -3    3.89    0.23
   4   3  -3    3.51    0.22
  -4   3   3    4.07    0.26
  -4   3   3    3.76    0.19
  -3  -3   3    9.35    0.31
   3  -3  -3    9.59    0.37
  -3  -3   3    9.14    0.32
   3   3  -3    9.53    0.30
  -3   3   3    9.21    0.27
  -3   3   3    9.22    0.36
   3   3  -3    9.30    0.30
   2  -3  -3    5.32    0.25
  -2  -3   3    5.39    0.22
  -2   3   3    5.28    0.23
  -2   3   3    5.47    0.19
   1  -3  -3    2.20    0.18
  -1  -3   3    2.33    0.13
  -1  -3   3    2.16    0.13
  -1   3   3    2.11    0.15
  -1   3   3    2.07    0.12
   1   3  -3    2.09    0.13
   0  -3  -3    1.20    0.12
   0  -3   3    1.25    0.11
   0  -3   3    1.26    0.10
   0   3   3    1.29    0.12
   0   3   3    1.13    0.10
   0   3  -3    1.23    0.11
   1  -3   3    0.30    0.09
  -1  -3  -3    0.26    0.08
   1   3   3    0.23    0.08
   1   3   3    0.38    0.08
   1   3   3    0.23    0.09
  -1   3  -3    0.28    0.10
  -2  -3  -3    0.29    0.11
   2  -3   3    0.13    0.10
   2  -3   3    0.20    0.10
  -2   3  -3   -0.05    0.11
   2   3   3    0.32    0.11
   2   3   3    0.18    0.09
  -2   3  -3    0.17    0.13
  -3  -3  -3    0.33    0.16
  -3  -3  -3    0.62    0.18
   3  -3   3    0.17    0.13
   3  -3   3    0.14    0.13
   3   3   3    0.21    0.13
  -3   3  -3    0.50    0.18
   3   3   3    0.28    0.14
  -3   3  -3    0.23    0.17
  -4  -3  -3    0.61    0.22
  -4  -3  -3    0.55    0.20
   4  -3   3    0.66    0.17
  -4   3  -3    0.84    0.24
   5  -3   3    0.07    0.18
  -5  -3  -3    0.14    0.21
   5   3   3    0.03    0.17
  -5   3  -3    0.15    0.24
   6  -3   3   -0.28    0.21
  -6  -3  -3   -0.07    0.23
   6   3   3   -0.10    0.23
  -6   3  -3    0.47    0.28
  -6  -4   3    0.21    0.21
   6   4  -3    0.33    0.17
  -5  -4   3    0.75    0.21
   5   4  -3    0.39    0.15
  -4  -4   3    1.45    0.20
   4  -4  -3    1.36    0.22
  -4  -4   3    1.25    0.19
  -4   4   3    1.47    0.18
   4   4  -3    1.49    0.16
   3  -4  -3    1.41    0.19
  -3  -4   3    1.66    0.14
  -3  -4   3    1.70    0.18
   3   4  -3    1.64    0.14
  -3   4   3    1.53    0.15
  -3   4   3    1.52    0.12
  -3   4   3    1.35    0.18
  -2  -4   3    0.84    0.09
  -2  -4   3    0.72    0.11
   2  -4  -3    0.86    0.15
  -2   4   3    0.86    0.14
  -2   4   3    1.03    0.10
   2   4  -3    0.91    0.10
   2   4  -3    0.59    0.07
  -1  -4   3   15.28    0.38
   1  -4  -3   14.83    0.42
  -1  -4   3   15.01    0.39
  -1   4   3   15.19    0.41
   1   4  -3   15.04    0.38
  -1   4   3   14.84    0.37
   0  -4   3    5.98    0.21
   0  -4  -3    5.97    0.23
   0  -4  -3    6.07    0.21
   0  -4   3    6.10    0.20
   0   4   3    6.05    0.22
   0   4   3    5.98    0.21
   0   4   3    6.11    0.21
   0   4  -3    6.04    0.22
   1  -4   3    6.50    0.24
  -1  -4  -3    6.46    0.24
   1   4   3    6.45    0.23
   1   4   3    6.62    0.23
  -1   4  -3    6.20    0.25
   1   4   3    6.45    0.24
  -2  -4  -3    0.19    0.12
   2  -4   3    0.12    0.10
  -2   4  -3    0.00    0.13
  -2   4  -3    0.16    0.13
   2   4   3    0.14    0.10
   2   4   3    0.10    0.10
  -3  -4  -3    0.80    0.19
   3  -4   3    0.43    0.14
   3  -4   3    0.35    0.14
  -3  -4  -3    0.74    0.18
  -3   4  -3    0.47    0.18
   3   4   3    0.64    0.16
   3   4   3    0.30    0.14
  -3   4  -3    0.81    0.20
  -4  -4  -3    2.16    0.27
  -4  -4  -3    1.73    0.25
  -4   4  -3    2.22    0.29
   5  -4   3   -0.01    0.18
   5   4   3   -0.23    0.16
  -5   4  -3    0.22    0.27
   6  -4   3    0.25    0.24
   6   4   3   -0.16    0.24
  -6   4  -3    0.20    0.30
  -6  -5   3    0.42    0.22
   6   5  -3   -0.26    0.15
  -5  -5   3    1.63    0.26
   5   5  -3    1.13    0.19
  -4  -5   3    1.98    0.23
  -4  -5   3    2.23    0.20
  -4   5   3    2.12    0.21
   4   5  -3    1.86    0.19
   3  -5  -3    5.21    0.31
  -3  -5   3    4.82    0.26
  -3  -5   3    5.17    0.23
  -3   5   3    5.09    0.24
   3   5  -3    5.17    0.23
  -3   5   3    4.85    0.19
  -3   5   3    5.42    0.29
  -2  -5   3    7.40    0.23
  -2  -5   3    7.16    0.27
   2  -5  -3    7.65    0.32
   2   5  -3    7.32    0.25
  -2   5   3    7.54    0.30
   2   5  -3    7.42    0.23
  -2   5   3    7.32    0.22
  -2   5   3    6.70    0.26
  -1  -5   3   59.45    1.24
   1  -5  -3   59.55    1.30
  -1  -5   3   59.13    1.25
   1   5  -3   58.71    1.26
  -1   5   3   59.27    1.27
  -1   5   3   53.45    1.25
  -1   5   3   58.51    1.22
   0  -5   3    6.97    0.22
   0  -5  -3    6.67    0.26
   0  -5   3    6.92    0.24
   0  -5  -3    6.93    0.24
   0   5  -3    6.72    0.25
   0   5   3    7.05    0.24
   0   5   3    6.79    0.25
   0   5   3    6.48    0.23
  -1  -5  -3    1.60    0.15
   1  -5   3    1.59    0.14
   1   5   3    1.70    0.15
   1   5   3    1.60    0.15
  -1   5  -3    1.89    0.17
   1   5   3    1.73    0.15
   2  -5   3    0.37    0.12
  -2  -5  -3    0.42    0.14
   2   5   3    0.28    0.11
   2   5   3    0.11    0.11
  -2   5  -3    0.49    0.14
  -2   5  -3    0.25    0.14
   3  -5   3    0.05    0.13
  -3  -5  -3    0.44    0.18
   3   5   3    0.09    0.13
  -3   5  -3    0.15    0.19
  -3   5  -3    0.40    0.19
  -4  -5  -3    0.79    0.24
   4   5   3    0.41    0.17
  -4   5  -3    0.44    0.24
  -5  -5  -3    0.11    0.27
   5   5   3    0.15    0.17
   5   5   3    0.04    0.18
  -5   5  -3   -0.11    0.25
   6   5   3   -0.33    0.22
  -6   5  -3    0.04    0.30
  -6  -6   3   -0.06    0.24
   6   6  -3    0.30    0.19
  -5  -6   3    1.62    0.26
   5   6  -3    1.35    0.19
  -4  -6   3    0.17    0.16
  -4  -6   3   -0.06    0.13
   4   6  -3    0.01    0.12
  -4   6   3    0.15    0.15
  -3  -6   3    2.86    0.23
   3  -6  -3    3.08    0.29
  -3  -6   3    2.82    0.19
   3   6  -3    3.11    0.20
  -3   6   3    2.93    0.25
  -3   6   3    3.34    0.24
  -2  -6   3    1.67    0.17
   2  -6  -3    1.36    0.19
  -2   6   3    1.75    0.18
   2   6  -3    1.69    0.15
  -2   6   3    1.75    0.16
  -2   6   3    1.61    0.12
   1  -6  -3    2.91    0.23
  -1  -6   3    3.12    0.16
  -1  -6   3    3.02    0.18
   1  -6  -3    2.88    0.17
  -1   6   3    2.70    0.20
   1   6  -3    2.88    0.20
  -1   6   3    2.84    0.19
  -1   6   3    2.93    0.15
   0  -6   3    7.68    0.25
   0  -6  -3    8.13    0.30
   0  -6   3    8.34    0.28
   0  -6  -3    7.90    0.27
   0   6   3    8.30    0.27
   0   6  -3    7.84    0.30
   0   6   3    7.88    0.28
   0   6   3    7.81    0.28
  -1  -6  -3   11.71    0.36
   1  -6   3   11.45    0.37
  -1   6  -3   11.95    0.39
   1   6   3   11.62    0.37
   1   6   3   11.66    0.36
  -2  -6  -3    2.87    0.24
   2  -6   3    3.30    0.23
  -2   6  -3    3.43    0.28
  -2   6  -3    3.70    0.26
   2   6   3    3.08    0.23
   2   6   3    3.00    0.22
  -3  -6  -3    0.36    0.19
  -3   6  -3    0.38    0.22
   3   6   3    0.25    0.14
  -3   6  -3    0.32    0.19
  -4  -6  -3    0.21    0.23
   4   6   3    0.23    0.17
  -4   6  -3    0.29    0.25
  -5  -6  -3    0.28    0.27
  -5   6  -3   -0.05    0.28
   5   6   3    0.16    0.18
   5   6   3   -0.01    0.17
   6   6   3   -0.25    0.22
  -6   6  -3    0.18    0.33
  -6  -7   3    0.58    0.26
   6   7  -3    0.05    0.17
  -5  -7   3    0.07    0.18
   5   7  -3    0.00    0.14
  -5   7   3   -0.12    0.18
  -4  -7   3    0.39    0.17
  -4  -7   3    0.23    0.14
  -4   7   3    0.43    0.18
   4   7  -3    0.16    0.13
   3  -7  -3   -0.11    0.17
  -3  -7   3    0.08    0.13
  -3  -7   3    0.25    0.10
   3   7  -3   -0.01    0.10
  -3   7   3   -0.14    0.15
  -3   7   3    0.00    0.14
   3   7  -3   -0.03    0.09
  -2  -7   3    1.25    0.16
   2  -7  -3    1.24    0.19
   2   7  -3    1.45    0.16
   2   7  -3    1.59    0.13
  -2   7   3    1.22    0.16
  -2   7   3    1.26    0.12
  -2   7   3    1.21    0.17
  -1  -7   3    2.59    0.16
   1  -7  -3    2.76    0.17
  -1  -7   3    2.81    0.19
   1  -7  -3    2.98    0.24
   1   7  -3    2.77    0.22
  -1   7   3    2.62    0.21
  -1   7   3    2.44    0.20
  -1   7   3    2.82    0.16
   0  -7  -3    2.39    0.21
   0  -7   3    2.20    0.17
   0  -7   3    2.19    0.16
   0  -7  -3    2.30    0.18
   0   7  -3    2.65    0.20
   0   7   3    2.29    0.19
   0   7   3    2.18    0.18
   0   7   3    2.29    0.16
   1  -7   3   15.89    0.47
  -1  -7  -3   16.13    0.47
   1   7   3   16.50    0.47
   1   7   3   16.05    0.47
  -1   7  -3   16.46    0.49
  -2  -7  -3    2.75    0.23
   2  -7   3    2.77    0.23
  -2   7  -3    2.70    0.23
   2   7   3    2.92    0.23
   2   7   3    3.01    0.23
  -2   7  -3    2.66    0.24
  -3  -7  -3    0.81    0.22
   3   7   3    0.43    0.15
  -3   7  -3    0.36    0.20
  -3   7  -3    0.71    0.23
  -4  -7  -3    0.21    0.23
   4   7   3    0.22    0.17
  -4   7  -3    0.24    0.26
  -5  -7  -3    0.35    0.30
  -5   7  -3    0.35    0.29
   5   7   3   -0.06    0.18
   5   7   3    0.03    0.18
   6   7   3   -0.13    0.24
  -6   7  -3    0.16    0.35
  -6  -8   3   -0.04    0.24
   6   8  -3    0.50    0.20
  -6   8   3    0.27    0.22
  -5  -8   3    0.62    0.22
  -5   8   3    0.38    0.20
   5   8  -3    0.52    0.18
  -4  -8   3    0.99    0.19
  -4   8   3    1.05    0.21
   4   8  -3    1.11    0.18
  -3  -8   3    2.47    0.24
   3  -8  -3    2.88    0.28
   3   8  -3    2.65    0.22
  -3   8   3    2.79    0.26
   3   8  -3    2.65    0.19
  -3   8   3    3.00    0.25
  -2  -8   3    0.62    0.14
   2  -8  -3    0.94    0.20
   2   8  -3    0.63    0.14
  -2   8   3    0.73    0.16
  -2   8   3    0.49    0.16
  -2   8   3    0.68    0.11
  -1  -8   3    2.16    0.16
   1  -8  -3    2.07    0.16
  -1  -8   3    2.22    0.20
   1  -8  -3    2.27    0.21
  -1   8   3    1.92    0.15
   1   8  -3    2.30    0.21
  -1   8   3    2.24    0.20
  -1   8   3    2.12    0.19
   0  -8  -3    2.70    0.23
   0  -8   3    2.45    0.18
   0  -8   3    2.78    0.19
   0  -8  -3    2.96    0.21
   0   8   3    2.53    0.21
   0   8  -3    2.80    0.25
   0   8   3    2.60    0.19
   0   8   3    2.84    0.20
   1  -8   3    0.36    0.12
  -1  -8  -3    0.41    0.15
   1   8   3    0.31    0.13
   1   8   3    0.33    0.12
  -1   8  -3    0.26    0.17
  -2  -8  -3    1.98    0.22
   2   8   3    1.91    0.21
  -2   8  -3    1.71    0.23
  -2   8  -3    2.12    0.23
  -3  -8  -3    0.56    0.20
  -3   8  -3    0.40    0.20
  -3   8  -3    0.74    0.24
   3   8   3    0.31    0.16
  -4  -8  -3    0.63    0.24
  -4   8  -3    0.41    0.27
   4   8   3    0.35    0.18
  -5  -8  -3    0.16    0.30
   5   8   3    0.18    0.18
  -5   8  -3    0.28    0.30
   5   8   3    0.32    0.20
  -6   8  -3    0.07    0.34
   6   8   3    0.17    0.26
  -6  -9   3    0.06    0.26
  -6   9   3    0.21    0.22
   6   9  -3   -0.06    0.18
  -5  -9   3    0.63    0.20
   5   9  -3    0.53    0.18
  -5   9   3    0.24    0.20
  -4  -9   3    0.21    0.16
   4   9  -3    0.09    0.13
  -4   9   3    0.04    0.19
   3  -9  -3    4.59    0.36
   3   9  -3    4.84    0.25
  -3   9   3    5.60    0.33
  -3   9   3    5.44    0.35
   3   9  -3    5.26    0.30
   2  -9  -3    1.21    0.22
  -2  -9   3    1.08    0.17
   2  -9  -3    0.80    0.10
  -2   9   3    1.34    0.20
  -2   9   3    1.36    0.14
  -2   9   3    1.77    0.21
   2   9  -3    1.19    0.17
   1  -9  -3    1.83    0.23
  -1  -9   3    1.90    0.17
   1  -9  -3    1.85    0.17
  -1  -9   3    1.86    0.19
  -1   9   3    1.83    0.19
   1   9  -3    1.63    0.20
  -1   9   3    1.86    0.20
  -1   9   3    1.97    0.17
   0  -9   3    0.55    0.14
   0  -9   3    0.30    0.11
   0  -9  -3    0.41    0.16
   0  -9  -3    0.41    0.15
   0   9   3    0.61    0.15
   0   9   3    0.35    0.14
   0   9  -3    0.72    0.18
   1  -9   3    0.35    0.13
  -1  -9  -3    0.15    0.15
   1   9   3    0.30    0.14
   1   9   3    0.41    0.14
  -1   9  -3    0.23    0.17
   2  -9   3    0.01    0.13
  -2  -9  -3    0.07    0.16
  -2   9  -3    0.17    0.19
  -2   9  -3    0.34    0.19
   2   9   3    0.16    0.15
  -3  -9  -3    0.70    0.22
   3   9   3    0.75    0.18
  -3   9  -3    0.42    0.25
  -3   9  -3    0.18    0.20
  -4  -9  -3    0.65    0.24
  -4   9  -3    0.62    0.29
   4   9   3    0.69    0.20
  -5  -9  -3    0.06    0.31
  -5   9  -3    0.71    0.33
   5   9   3    0.45    0.22
  -6  -9  -3    0.14    0.34
  -6   9  -3    0.03    0.39
   6   9   3   -0.13    0.20
   6   9   3   -0.01    0.25
  -6 -10   3    0.17    0.26
   6  10  -3   -0.27    0.17
  -6  10   3    0.16    0.24
  -5 -10   3    0.36    0.20
  -5  10   3    0.31    0.21
   5  10  -3    0.09    0.18
  -4 -10   3    0.55    0.17
   4  10  -3    1.03    0.18
   4  10  -3    1.03    0.17
  -4  10   3    0.78    0.22
   3 -10  -3    3.65    0.34
   3  10  -3    3.95    0.23
   3  10  -3    4.62    0.29
  -3  10   3    4.66    0.34
   2 -10  -3    0.34    0.09
   2 -10  -3    0.51    0.20
  -2  10   3    0.53    0.12
  -2  10   3    0.60    0.19
   2  10  -3    0.42    0.16
  -2  10   3    0.08    0.17
   1 -10  -3    4.89    0.25
   1 -10  -3    4.54    0.32
  -1 -10   3    4.87    0.23
  -1 -10   3    4.60    0.28
   1  10  -3    4.19    0.31
  -1  10   3    4.56    0.29
  -1  10   3    4.80    0.30
   0 -10   3    1.93    0.19
   0 -10  -3    1.96    0.21
   0 -10  -3    2.01    0.21
   0 -10   3    1.77    0.18
   0  10  -3    1.47    0.22
   0  10   3    1.88    0.20
   0  10   3    1.54    0.20
   1 -10   3    0.63    0.16
  -1  10  -3    0.87    0.20
   1  10   3    1.01    0.18
   2 -10   3    0.02    0.14
  -2  10  -3   -0.06    0.19
  -2  10  -3    0.47    0.21
   2  10   3    0.14    0.15
  -3 -10  -3    1.04    0.22
   3  10   3    1.08    0.21
  -3  10  -3    0.87    0.22
  -3  10  -3    1.92    0.27
  -4 -10  -3    0.58    0.24
  -4  10  -3    0.39    0.28
   4  10   3    0.37    0.19
  -5 -10  -3    0.04    0.31
   5  10   3    0.17    0.20
  -5  10  -3    0.19    0.33
  -6 -11   3    0.34    0.26
  -6  11   3    0.01    0.23
   6  11  -3    0.22    0.22
  -5 -11   3    0.06    0.19
   5  11  -3    0.38    0.21
  -5  11   3    0.28    0.22
  -4 -11   3    0.27    0.16
   4  11  -3    0.33    0.15
  -4  11   3    0.59    0.22
   3 -11  -3    0.70    0.22
   3  11  -3    1.00    0.18
  -3  11   3    0.57    0.20
   2 -11  -3   11.96    0.49
   2 -11  -3    9.31    0.34
  -2  11   3   11.84    0.45
   2  11  -3   11.37    0.44
   1 -11  -3    2.85    0.24
  -1 -11   3    2.85    0.21
  -1 -11   3    3.10    0.27
   1 -11  -3    3.33    0.28
   1  11  -3    3.22    0.28
  -1  11   3    3.06    0.27
   0 -11  -3    6.80    0.33
   0 -11  -3    7.10    0.33
   0 -11   3    7.47    0.32
   0 -11   3    6.74    0.32
   0  11   3    7.14    0.33
   0  11  -3    7.17    0.39
   1 -11   3    0.32    0.15
  -1  11  -3    0.54    0.20
   1  11   3    0.50    0.16
   2 -11   3    0.13    0.15
  -2  11  -3    0.26    0.21
   2  11   3    0.35    0.16
   3 -11   3    0.80    0.19
  -3 -11  -3    0.97    0.23
   3  11   3    1.09    0.21
  -3  11  -3    1.81    0.29
  -3  11  -3    0.76    0.23
  -4 -11  -3    0.14    0.20
  -4  11  -3    0.35    0.29
   4  11   3    0.10    0.18
  -5 -11  -3   -0.23    0.30
   5  11   3    0.09    0.20
  -5  11  -3    0.39    0.34
  -5 -12   3    0.00    0.17
   5  12  -3    0.11    0.21
  -5  12   3    0.17    0.23
   4 -12  -3    0.11    0.19
  -4 -12   3    0.32    0.17
  -4  12   3    0.12    0.19
   4  12  -3    0.34    0.15
   3 -12  -3   -0.09    0.18
  -3  12   3    0.05    0.19
   3  12  -3    0.03    0.13
   2 -12  -3    1.28    0.17
   2 -12  -3    1.86    0.25
  -2  12   3    1.69    0.23
   2  12  -3    1.94    0.24
   1 -12  -3    0.34    0.19
  -1 -12   3    0.52    0.13
   1 -12  -3    0.50    0.16
   1  12  -3    0.39    0.20
  -1  12   3    0.35    0.18
   0 -12  -3    1.44    0.20
   0 -12   3    1.43    0.19
   0 -12   3    1.66    0.21
   0  12  -3    1.22    0.24
   0  12   3    1.35    0.21
   1 -12   3    0.03    0.14
  -1  12  -3   -0.24    0.18
   1  12   3    0.07    0.15
   2 -12   3    0.01    0.15
   2  12   3    0.16    0.16
  -2  12  -3    0.05    0.19
  -3 -12  -3    1.24    0.25
   3  12   3    1.77    0.25
  -3  12  -3    1.71    0.28
  -4 -12  -3   -0.04    0.20
   4  12   3    0.19    0.18
  -5 -12  -3   -0.06    0.29
   5  12   3   -0.02    0.20
  -5 -13   3    0.10    0.18
   5  13  -3   -0.07    0.20
  -5  13   3    0.26    0.24
   4 -13  -3    0.28    0.20
  -4  13   3    0.45    0.22
   4  13  -3    0.28    0.16
   3 -13  -3    0.22    0.20
  -3  13   3    0.00    0.18
   3  13  -3    0.15    0.14
   2 -13  -3    0.56    0.21
  -2  13   3    0.67    0.20
   2  13  -3    0.81    0.18
  -1 -13   3    2.22    0.21
   1 -13  -3    2.49    0.26
  -1  13   3    2.55    0.27
   1  13  -3    2.33    0.28
   0 -13  -3    0.46    0.17
   0 -13   3    0.89    0.18
   0 -13   3    0.59    0.15
   0  13  -3    0.73    0.23
   0  13   3    0.55    0.19
   1 -13   3    0.49    0.15
   1  13   3    0.37    0.17
  -1  13  -3    0.12    0.19
   2 -13   3    0.11    0.16
  -2  13  -3   -0.09    0.20
   2  13   3    0.15    0.17
   3 -13   3    0.42    0.18
  -3 -13  -3    0.02    0.16
   3  13   3   -0.06    0.17
  -4 -13  -3    0.01    0.19
   4  13   3    0.11    0.17
  -5 -14   3    0.47    0.19
  -5  14   3    0.32    0.27
   5  14  -3    0.34    0.16
   4 -14  -3    0.25    0.19
  -4  14   3    0.51    0.24
   4  14  -3    0.47    0.18
   3 -14  -3    0.34    0.21
  -3  14   3    0.36    0.22
   3  14  -3    0.35    0.17
   2 -14  -3    0.11    0.19
   2  14  -3    0.44    0.17
  -2  14   3   -0.13    0.18
  -1 -14   3    0.12    0.13
   1 -14  -3    0.21    0.17
  -1  14   3    0.26    0.18
   1  14  -3   -0.06    0.17
   0 -14   3    1.03    0.18
   0 -14  -3    1.28    0.19
   0  14   3    0.94    0.20
   0  14  -3    1.36    0.24
   1 -14   3    0.23    0.16
   1  14   3    0.12    0.16
  -1  14  -3   -0.05    0.19
   2 -14   3   -0.08    0.15
   2  14   3    0.12    0.17
  -2  14  -3   -0.21    0.20
   3 -14   3    0.45    0.19
   3  14   3    0.01    0.18
  -4 -14  -3   -0.16    0.18
   4  14   3   -0.21    0.16
   4 -15  -3    1.01    0.24
   4  15  -3    0.90    0.22
  -4  15   3    1.12    0.29
   3 -15  -3    0.43    0.21
  -3  15   3    0.33    0.20
   3  15  -3    0.16    0.16
   2 -15  -3    0.13    0.19
  -2  15   3    0.24    0.19
   2  15  -3    0.01    0.14
   1 -15  -3   -0.08    0.16
  -1  15   3    0.24    0.17
   1  15  -3    0.08    0.19
   0 -15   3    1.28    0.20
   0  15  -3    0.96    0.23
   0  15   3    1.58    0.23
   1 -15   3    0.12    0.14
   1  15   3    0.09    0.17
  -1  15  -3   -0.06    0.20
   2 -15   3    0.18    0.17
  -2  15  -3   -0.07    0.21
   2  15   3    0.01    0.16
   3 -15   3    0.09    0.18
   3  15   3    0.20    0.19
  -4 -15  -3    0.05    0.22
   4  15   3   -0.02    0.18
   4 -16  -3    1.18    0.27
   4  16  -3    0.66    0.21
  -4  16   3    1.79    0.31
   3 -16  -3    0.72    0.23
  -3  16   3    1.03    0.25
   3  16  -3    0.80    0.21
   2 -16  -3    0.48    0.19
  -2  16   3    0.39    0.21
   2  16  -3    0.35    0.17
   1 -16  -3    0.36    0.18
  -1  16   3   -0.08    0.17
   1  16  -3    0.23    0.20
   0 -16   3    0.14    0.14
   0  16  -3   -0.02    0.20
   0  16   3   -0.14    0.16
   1 -16   3    0.18    0.15
  -1  16  -3   -0.28    0.19
   1  16   3    0.41    0.18
   2 -16   3    0.17    0.17
   2  16   3    0.16    0.19
  -2  16  -3   -0.27    0.20
   3 -16   3    0.13    0.19
   3  16   3   -0.17    0.17
   3 -17  -3    0.35    0.21
  -3  17   3    0.31    0.22
   3  17  -3    0.37    0.19
   2 -17  -3    0.56    0.21
   2  17  -3    0.68    0.21
  -2  17   3    0.51    0.22
   1 -17  -3    0.33    0.18
   1  17  -3    0.18    0.21
  -1  17   3    0.34    0.19
   0 -17   3    0.50    0.17
   0  17   3    0.23    0.19
   0  17  -3    0.48    0.23
   1 -17   3   -0.11    0.14
   1  17   3    0.38    0.19
  -1  17  -3    0.23    0.22
   2 -17   3    0.08    0.18
   2  17   3   -0.02    0.18
  -2  17  -3    0.39    0.25
   3 -17   3   -0.12    0.17
   3  17   3    0.27    0.20
   2 -18  -3    0.32    0.20
  -2  18   3    0.18    0.21
   2  18  -3    0.17    0.18
   1  18  -3    0.45    0.22
  -1  18   3    0.43    0.20
   0  18  -3   -0.01    0.20
   0  18   3    0.27    0.20
   1 -18   3   -0.12    0.14
   1  18   3    0.29    0.17
  -1  18  -3    0.01    0.22
   2 -18   3    0.38    0.18
   2  18   3    0.13    0.20
  -2  18  -3   -0.04    0.23
  -1  19   3    0.76    0.23
   1  19  -3    0.67    0.24
   0  19   3    0.14    0.20
   0  19  -3   -0.15    0.21
   1 -19   3   -0.03    0.14
   1  19   3   -0.06    0.16
  -1  19  -3    0.27    0.23
   5   0  -4    6.33    0.36
   5   0  -4    6.47    0.31
  -5   0   4    6.55    0.31
  -5   0   4    5.82    0.33
  -4   0   4    1.72    0.17
  -4   0   4    1.86    0.21
   4   0  -4    1.50    0.20
   3   0  -4    0.17    0.12
  -3   0   4    0.17    0.09
  -3   0   4    0.19    0.11
  -2   0   4    0.04    0.08
   2   0  -4    0.05    0.09
  -2   0   4    0.09    0.08
   1   0  -4    0.00    0.07
  -1   0   4    0.09    0.07
   0   0   4   13.66    0.35
   0   0   4   13.85    0.37
   0   0  -4   13.70    0.38
   1   0   4    1.14    0.12
   1   0   4    1.17    0.12
   1   0   4    1.37    0.12
   1   0   4    1.08    0.11
   2   0   4   24.73    0.61
   2   0   4   24.09    0.63
   2   0   4   24.45    0.62
  -2   0  -4   24.16    0.63
  -2   0  -4   24.39    0.58
   3   0   4    0.56    0.16
  -3   0  -4    0.70    0.15
   3   0   4    0.41    0.14
   3   0   4    0.50    0.10
  -3   0  -4    0.51    0.19
   4   0   4    0.29    0.13
  -4   0  -4    0.41    0.22
  -4   0  -4    0.52    0.22
  -5   0  -4    0.68    0.24
  -5   0  -4    0.22    0.23
  -6   0  -4   -0.05    0.25
   6   0   4   -0.12    0.23
   5  -1  -4    6.71    0.33
  -5  -1   4    7.46    0.34
  -5  -1   4    7.00    0.35
   5   1  -4    7.55    0.33
  -5   1   4    6.98    0.34
  -5   1   4    7.95    0.32
  -4  -1   4    6.56    0.32
  -4  -1   4    6.48    0.29
   4  -1  -4    5.86    0.34
  -4   1   4    5.95    0.27
   4   1  -4    6.13    0.33
  -4   1   4    6.28    0.33
  -3  -1   4    0.17    0.11
  -3  -1   4    0.16    0.10
   3  -1  -4    0.16    0.13
  -3   1   4    0.12    0.12
  -3   1   4    0.00    0.08
   3   1  -4    0.19    0.11
  -2  -1   4    0.01    0.07
  -2  -1   4    0.04    0.07
   2  -1  -4    0.09    0.10
  -2   1   4    0.10    0.09
  -2   1   4    0.03    0.07
   2   1  -4    0.04    0.09
   1  -1  -4    0.69    0.10
  -1  -1   4    0.74    0.10
  -1  -1   4    0.57    0.09
  -1   1   4    0.48    0.09
  -1   1   4    0.60    0.09
   1   1  -4    0.61    0.10
   0  -1   4   27.57    0.62
   0  -1   4   27.67    0.65
   0  -1  -4   27.42    0.65
   0   1   4   27.96    0.65
   0   1   4   27.86    0.62
   0   1   4   27.51    0.62
   1  -1   4    3.57    0.16
   1  -1   4    3.54    0.17
   1  -1   4    3.35    0.16
   1  -1   4    3.59    0.18
  -1   1  -4    3.59    0.18
   1   1   4    3.57    0.17
  -1   1  -4    3.35    0.19
   1   1   4    3.30    0.17
   1   1   4    3.59    0.17
   1   1   4    3.59    0.17
  -2  -1  -4   50.58    1.15
   2  -1   4   51.73    1.15
   2  -1   4   52.80    1.09
   2  -1   4   51.23    1.15
   2  -1   4   51.24    1.17
  -2  -1  -4   51.03    1.11
   2   1   4   51.95    1.11
   2   1   4   53.17    1.18
  -2   1  -4   52.28    1.18
   2   1   4   51.08    1.16
  -2   1  -4   51.64    1.15
  -2   1  -4   51.79    1.09
   3  -1   4    0.84    0.16
  -3  -1  -4    0.84    0.17
  -3  -1  -4    0.92    0.20
   3  -1   4    0.73    0.14
  -3   1  -4    0.42    0.19
   3   1   4    0.92    0.13
  -3   1  -4    0.73    0.20
   3   1   4    0.73    0.17
   3   1   4    0.50    0.15
  -4  -1  -4   -0.18    0.19
   4  -1   4   -0.01    0.12
  -4   1  -4    0.26    0.21
  -4   1  -4   -0.07    0.21
  -5  -1  -4   -0.10    0.21
  -5  -1  -4    0.13    0.22
  -5   1  -4   -0.05    0.22
  -5   1  -4    0.05    0.21
  -6  -1  -4   -0.03    0.24
   6  -1   4    0.04    0.24
  -6   1  -4    0.05    0.27
   6   1   4   -0.11    0.23
   5  -2  -4    6.37    0.31
  -5  -2   4    6.32    0.33
   5   2  -4    6.48    0.31
  -5   2   4    5.97    0.34
  -4  -2   4   12.43    0.41
   4  -2  -4   12.00    0.47
  -4  -2   4   12.09    0.42
  -4   2   4   12.64    0.38
  -3  -2   4    1.46    0.15
  -3  -2   4    1.41    0.15
   3  -2  -4    1.15    0.18
   3   2  -4    1.27    0.14
  -3   2   4    1.57    0.14
  -3   2   4    1.48    0.17
  -2  -2   4   10.09    0.31
   2  -2  -4   10.41    0.36
  -2   2   4   10.44    0.30
  -2   2   4    9.97    0.32
   2   2  -4   10.45    0.32
  -1  -2   4    9.51    0.28
   1  -2  -4    9.10    0.31
  -1  -2   4    9.38    0.28
   1   2  -4    9.41    0.29
  -1   2   4    9.30    0.27
  -1   2   4    9.49    0.28
   0  -2  -4    1.47    0.13
   0  -2   4    1.35    0.11
   0  -2   4    1.36    0.12
   0   2   4    1.20    0.11
   0   2   4    1.43    0.12
  -1  -2  -4    9.36    0.29
   1  -2   4    9.27    0.30
   1  -2   4    9.55    0.29
  -1  -2  -4    9.32    0.29
   1   2   4    9.41    0.30
   1   2   4    9.79    0.29
   1   2   4    9.63    0.29
   1   2   4    9.49    0.29
  -1   2  -4    9.28    0.31
   2  -2   4    0.60    0.14
   2  -2   4    1.04    0.14
  -2  -2  -4    0.84    0.14
  -2   2  -4    0.45    0.16
   2   2   4    0.81    0.14
   2   2   4    0.98    0.12
  -2   2  -4    0.99    0.17
   2   2   4    0.80    0.13
   2   2   4    0.95    0.14
  -3  -2  -4    0.31    0.16
   3  -2   4    0.04    0.12
  -3  -2  -4    0.19    0.18
   3   2   4    0.03    0.13
  -3   2  -4    0.17    0.18
  -3   2  -4    0.11    0.17
  -4  -2  -4    0.14    0.20
   4  -2   4   -0.04    0.14
  -4  -2  -4    0.02    0.19
  -4   2  -4    0.22    0.21
  -4   2  -4   -0.23    0.19
  -5  -2  -4   -0.25    0.21
  -5   2  -4    0.05    0.24
  -6  -2  -4   -0.08    0.23
   6  -2   4    0.24    0.24
  -6   2  -4    0.23    0.30
   6   2   4   -0.29    0.22
  -6  -3   4    0.36    0.17
  -5  -3   4    0.71    0.19
   5   3  -4    0.55    0.15
  -4  -3   4   -0.25    0.13
   4  -3  -4   -0.26    0.17
  -4  -3   4    0.28    0.14
  -4   3   4    0.01    0.09
   4   3  -4    0.12    0.14
  -3  -3   4    4.21    0.23
   3  -3  -4    4.27    0.29
  -3  -3   4    4.12    0.21
   3   3  -4    4.50    0.22
  -3   3   4    4.27    0.26
  -3   3   4    4.33    0.20
  -2  -3   4   19.14    0.50
   2  -3  -4   19.29    0.55
   2   3  -4   19.77    0.50
  -2   3   4   19.78    0.48
  -2   3   4   19.95    0.52
  -1  -3   4   39.71    0.89
  -1  -3   4   40.21    0.87
   1  -3  -4   38.94    0.91
  -1   3   4   39.67    0.89
  -1   3   4   39.56    0.86
   1   3  -4   39.31    0.89
   0  -3   4    2.02    0.13
   0  -3   4    1.83    0.14
   0  -3  -4    2.01    0.16
   0   3   4    1.92    0.13
   0   3  -4    2.22    0.14
   0   3   4    2.09    0.15
   1  -3   4    8.84    0.30
   1  -3   4    8.73    0.25
  -1  -3  -4    8.96    0.28
  -1  -3  -4    9.06    0.29
   1   3   4    9.16    0.30
  -1   3  -4    9.35    0.31
   1   3   4    8.83    0.29
   1   3   4    9.44    0.29
   2  -3   4    2.17    0.19
  -2  -3  -4    2.39    0.21
   2  -3   4    2.24    0.19
   2   3   4    2.30    0.20
   2   3   4    2.11    0.19
   2   3   4    2.24    0.19
  -2   3  -4    2.48    0.22
  -2   3  -4    2.19    0.22
  -3  -3  -4    0.09    0.17
  -3  -3  -4    0.30    0.17
   3  -3   4    0.00    0.12
  -3   3  -4    0.16    0.18
  -3   3  -4    0.38    0.18
  -4  -3  -4   -0.01    0.19
  -4  -3  -4    0.34    0.22
  -4   3  -4    0.49    0.24
  -4   3  -4    0.40    0.21
  -5  -3  -4    0.21    0.22
  -5   3  -4   -0.02    0.26
  -6  -3  -4    0.27    0.25
   6  -3   4   -0.19    0.22
  -6   3  -4   -0.29    0.31
   6   3   4   -0.27    0.22
  -6  -4   4    0.67    0.21
  -5  -4   4    0.26    0.18
   5   4  -4    0.26    0.13
  -4  -4   4    2.41    0.21
  -4  -4   4    2.41    0.23
  -4   4   4    1.84    0.16
   4   4  -4    2.07    0.18
   3  -4  -4    3.79    0.29
  -3  -4   4    3.67    0.22
  -3   4   4    3.72    0.26
  -3   4   4    3.80    0.18
   3   4  -4    2.83    0.17
  -2  -4   4   17.76    0.48
   2  -4  -4   17.99    0.53
  -2  -4   4   17.85    0.46
   2   4  -4   18.75    0.47
  -2   4   4   18.17    0.45
  -2   4   4   18.12    0.50
  -1  -4   4   17.06    0.44
  -1  -4   4   16.77    0.44
   1  -4  -4   16.91    0.48
  -1   4   4   17.26    0.46
  -1   4   4   16.53    0.43
   0  -4   4    2.91    0.17
   0  -4   4    2.93    0.15
   0  -4  -4    2.76    0.19
   0   4   4    3.21    0.17
   0   4   4    3.00    0.18
   0   4  -4    3.07    0.18
  -1  -4  -4    2.07    0.17
   1  -4   4    2.12    0.17
  -1  -4  -4    2.06    0.17
   1   4   4    2.09    0.17
   1   4   4    2.07    0.16
  -1   4  -4    2.16    0.18
   1   4   4    2.11    0.17
   2  -4   4    0.27    0.12
  -2  -4  -4    0.27    0.13
   2   4   4    0.15    0.10
  -2   4  -4    0.30    0.14
  -2   4  -4    0.22    0.15
   2   4   4    0.24    0.12
  -3  -4  -4    0.63    0.20
   3  -4   4    0.51    0.16
  -3  -4  -4    0.62    0.19
  -3   4  -4    0.58    0.21
  -3   4  -4    0.43    0.20
  -4  -4  -4    0.44    0.20
  -4  -4  -4    0.80    0.25
  -4   4  -4    0.37    0.22
  -4   4  -4    0.41    0.25
  -5  -4  -4    0.13    0.22
  -5   4  -4    0.35    0.30
   6  -4   4   -0.30    0.22
  -6  -4  -4   -0.04    0.24
  -6   4  -4   -0.05    0.31
  -6  -5   4    1.56    0.26
  -5  -5   4    1.74    0.24
   5   5  -4    1.42    0.18
  -4  -5   4    0.47    0.16
  -4  -5   4    0.36    0.15
   4   5  -4    0.56    0.12
  -4   5   4    0.53    0.11
  -3  -5   4    1.08    0.16
   3  -5  -4    1.09    0.20
  -3   5   4    1.19    0.19
   3   5  -4    1.19    0.13
  -3   5   4    0.87    0.11
   3   5  -4    0.96    0.12
  -2  -5   4   14.33    0.42
   2  -5  -4   14.49    0.47
  -2  -5   4   14.15    0.39
  -2   5   4   14.60    0.44
  -2   5   4   14.26    0.38
   2   5  -4   14.65    0.39
  -1  -5   4    0.03    0.07
  -1  -5   4   -0.06    0.08
   1  -5  -4    0.08    0.13
   1   5  -4   -0.24    0.09
  -1   5   4   -0.06    0.07
  -1   5   4   -0.01    0.10
   0  -5   4    0.96    0.12
   0  -5   4    1.19    0.12
   0  -5  -4    0.95    0.13
   0  -5  -4    0.98    0.15
   0   5   4    0.88    0.12
   0   5   4    0.90    0.13
   0   5  -4    0.88    0.14
   0   5   4    0.79    0.11
  -1  -5  -4    4.45    0.23
   1  -5   4    4.26    0.22
   1   5   4    4.33    0.22
   1   5   4    4.45    0.22
   1   5   4    4.16    0.22
  -1   5  -4    4.59    0.25
  -2  -5  -4    1.38    0.19
   2  -5   4    1.51    0.18
   2   5   4    1.51    0.17
  -2   5  -4    1.54    0.18
   2   5   4    1.21    0.17
  -2   5  -4    1.44    0.20
  -3  -5  -4    1.81    0.24
  -3  -5  -4    1.87    0.24
  -3   5  -4    1.80    0.24
  -3   5  -4    2.22    0.26
  -4  -5  -4    0.53    0.25
  -4  -5  -4    0.65    0.22
  -4   5  -4    0.52    0.22
  -4   5  -4    0.49    0.26
  -5  -5  -4   -0.17    0.19
  -5  -5  -4    0.24    0.31
  -5   5  -4    0.46    0.30
  -6  -5  -4   -0.27    0.23
  -6   5  -4   -0.44    0.31
  -6  -6   4    0.34    0.22
  -5  -6   4    0.05    0.18
   5   6  -4    0.25    0.14
  -4  -6   4    0.81    0.19
  -4  -6   4    0.69    0.15
   4   6  -4    0.98    0.15
  -4   6   4    0.85    0.16
  -3  -6   4    2.55    0.22
   3   6  -4    2.04    0.18
  -3   6   4    2.22    0.15
   2  -6  -4    2.80    0.24
  -2  -6   4    2.90    0.16
  -2  -6   4    2.92    0.21
   2   6  -4    2.80    0.17
  -2   6   4    2.62    0.23
  -2   6   4    2.84    0.16
   2   6  -4    2.60    0.18
  -1  -6   4    1.24    0.13
   1  -6  -4    1.07    0.17
  -1  -6   4    1.18    0.14
   1   6  -4    1.19    0.15
  -1   6   4    1.02    0.15
  -1   6   4    0.90    0.11
   0  -6   4    2.85    0.18
   0  -6  -4    2.70    0.24
   0  -6   4    2.88    0.17
   0  -6  -4    2.69    0.19
   0   6  -4    3.21    0.22
   0   6   4    2.78    0.18
   0   6   4    2.78    0.19
   0   6   4    2.63    0.18
   1  -6   4    0.54    0.13
  -1  -6  -4    0.80    0.14
  -1   6  -4    0.69    0.15
   1   6   4    0.68    0.13
   1   6   4    0.54    0.13
   1   6   4    0.68    0.13
   2  -6   4    0.00    0.11
  -2  -6  -4    0.17    0.15
  -2   6  -4   -0.06    0.15
   2   6   4   -0.16    0.11
  -2   6  -4    0.21    0.17
   2   6   4    0.10    0.13
  -3  -6  -4    0.19    0.20
  -3   6  -4    0.22    0.22
  -3   6  -4    0.01    0.19
  -4  -6  -4   -0.41    0.22
  -4   6  -4   -0.03    0.21
  -4   6  -4    0.20    0.25
  -5  -6  -4    0.06    0.29
  -5   6  -4   -0.10    0.28
  -6   6  -4   -0.22    0.34
  -6  -7   4    0.15    0.22
  -5  -7   4    0.08    0.17
   5   7  -4    0.15    0.14
  -4  -7   4    1.83    0.22
  -4  -7   4    2.24    0.21
  -4   7   4    1.87    0.21
   4   7  -4    1.95    0.19
  -3  -7   4    0.84    0.17
   3   7  -4    0.78    0.13
  -3   7   4    1.16    0.18
  -3   7   4    0.92    0.11
   2  -7  -4    3.72    0.30
  -2  -7   4    3.58    0.23
  -2  -7   4    3.46    0.18
  -2   7   4    3.36    0.26
  -2   7   4    3.49    0.18
   2   7  -4    3.17    0.21
  -2   7   4    3.21    0.23
  -1  -7   4    0.00    0.08
   1  -7  -4   -0.07    0.15
  -1  -7   4   -0.14    0.09
   1  -7  -4    0.11    0.10
  -1   7   4    0.10    0.11
  -1   7   4   -0.03    0.08
   1   7  -4    0.00    0.12
  -1   7   4   -0.02    0.12
   0  -7  -4    0.32    0.16
   0  -7   4    0.28    0.10
   0  -7  -4    0.39    0.12
   0  -7   4    0.42    0.11
   0   7   4    0.48    0.13
   0   7  -4    0.61    0.15
   0   7   4    0.35    0.11
   0   7   4    0.36    0.12
  -1  -7  -4   21.88    0.58
   1  -7   4   21.23    0.60
   1   7   4   20.62    0.57
   1   7   4   22.94    0.59
  -1   7  -4   21.77    0.61
   1   7   4   21.12    0.59
  -2  -7  -4    0.62    0.18
   2  -7   4    0.60    0.15
  -2   7  -4    0.73    0.19
   2   7   4    0.34    0.15
   2   7   4    0.35    0.14
  -3  -7  -4    0.55    0.21
   3   7   4    0.70    0.18
  -3   7  -4    0.82    0.23
  -3   7  -4    1.06    0.25
  -4  -7  -4    0.09    0.25
  -4   7  -4    0.15    0.26
  -4   7  -4    0.09    0.20
   4   7   4   -0.07    0.16
  -5  -7  -4   -0.32    0.28
  -5   7  -4   -0.45    0.29
   5   7   4   -0.08    0.18
  -6   7  -4   -0.77    0.33
  -6  -8   4    0.27    0.24
  -5  -8   4    0.14    0.17
   5   8  -4    0.08    0.13
  -4  -8   4    0.37    0.17
  -4  -8   4    0.76    0.16
   4   8  -4    0.63    0.15
   3  -8  -4    0.46    0.20
   3   8  -4    0.08    0.13
  -3   8   4    0.45    0.10
  -3   8   4    0.28    0.16
   2  -8  -4    1.16    0.14
  -2  -8   4    1.09    0.17
   2  -8  -4    0.94    0.20
  -2  -8   4    1.35    0.14
  -2   8   4    1.03    0.17
   2   8  -4    1.20    0.16
  -2   8   4    1.34    0.14
  -2   8   4    1.23    0.20
  -1  -8   4    1.83    0.17
  -1  -8   4    2.01    0.19
   1  -8  -4    1.95    0.23
   1  -8  -4    2.10    0.18
  -1   8   4    2.18    0.21
  -1   8   4    1.91    0.17
  -1   8   4    2.07    0.19
   1   8  -4    2.18    0.21
   0  -8  -4    3.49    0.28
   0  -8   4    3.38    0.22
   0  -8   4    3.74    0.21
   0  -8  -4    3.52    0.23
   0   8   4    3.35    0.21
   0   8   4    3.49    0.23
   0   8  -4    3.31    0.28
   0   8   4    3.64    0.23
   1  -8   4    0.37    0.13
  -1  -8  -4    0.33    0.15
   1   8   4    0.15    0.13
  -1   8  -4    0.12    0.18
   1   8   4    0.30    0.13
  -2  -8  -4    0.33    0.17
  -2   8  -4    0.64    0.21
   2   8   4    0.53    0.16
  -3  -8  -4    0.39    0.21
  -3   8  -4    0.27    0.21
   3   8   4    0.58    0.17
  -3   8  -4    0.65    0.24
  -4  -8  -4    0.05    0.25
  -4   8  -4   -0.05    0.26
   4   8   4    0.10    0.18
  -4   8  -4    0.29    0.23
  -5  -8  -4    0.07    0.30
  -5   8  -4    0.15    0.31
   5   8   4    0.21    0.19
  -6  -9   4    0.20    0.25
  -6   9   4   -0.28    0.21
  -5  -9   4    0.04    0.17
  -5   9   4    0.06    0.20
   5   9  -4    0.11    0.15
  -4  -9   4    0.95    0.19
  -4   9   4    1.06    0.22
   4   9  -4    1.21    0.17
   3  -9  -4    2.97    0.30
   3  -9  -4    3.31    0.21
  -3   9   4    3.14    0.25
  -3   9   4    3.21    0.28
   3   9  -4    2.73    0.24
  -2  -9   4   13.44    0.40
   2  -9  -4   13.47    0.40
   2  -9  -4   13.27    0.50
  -2   9   4   13.74    0.46
  -2   9   4   13.57    0.48
  -2   9   4   13.46    0.40
   2   9  -4   13.04    0.45
  -1  -9   4    0.28    0.14
  -1  -9   4    0.43    0.12
   1  -9  -4    0.41    0.19
   1  -9  -4    0.57    0.14
  -1   9   4    0.54    0.12
  -1   9   4    0.48    0.15
   1   9  -4    0.39    0.18
  -1   9   4    0.34    0.15
   0  -9  -4    2.31    0.21
   0  -9   4    2.43    0.21
   0  -9  -4    3.00    0.25
   0  -9   4    2.39    0.20
   0   9   4    2.62    0.23
   0   9   4    2.60    0.23
   0   9  -4    3.25    0.27
   0   9   4    2.41    0.21
   1  -9   4    0.12    0.13
   1   9   4    0.11    0.14
  -1   9  -4    0.30    0.19
   1   9   4    0.31    0.14
   2  -9   4    0.05    0.13
  -2  -9  -4    0.12    0.17
  -2   9  -4    0.19    0.20
   2   9   4   -0.11    0.14
  -3  -9  -4   -0.32    0.18
  -3   9  -4    0.00    0.20
   3   9   4    0.04    0.17
  -3   9  -4    0.05    0.23
  -4  -9  -4   -0.12    0.24
  -4   9  -4   -0.15    0.27
   4   9   4   -0.19    0.16
  -4   9  -4    0.02    0.21
  -5  -9  -4    0.17    0.31
   5   9   4    0.36    0.22
  -5   9  -4    0.65    0.34
  -6 -10   4    0.09    0.22
  -6  10   4   -0.14    0.21
  -5 -10   4    0.27    0.18
   5  10  -4    0.57    0.19
  -5  10   4    0.27    0.21
  -4 -10   4    1.22    0.21
   4  10  -4    1.49    0.19
  -4  10   4    1.37    0.24
   3 -10  -4    2.49    0.28
   3  10  -4    3.16    0.25
  -3  10   4    2.68    0.27
   2 -10  -4   16.18    0.60
  -2 -10   4   16.35    0.47
   2 -10  -4   17.01    0.47
  -2  10   4   16.08    0.47
  -2  10   4   17.04    0.55
  -2  10   4   15.70    0.54
   2  10  -4   16.88    0.54
  -1 -10   4    2.54    0.20
  -1 -10   4    2.87    0.25
   1 -10  -4    2.71    0.22
   1 -10  -4    2.67    0.27
  -1  10   4    2.70    0.21
  -1  10   4    2.99    0.25
  -1  10   4    2.95    0.27
   1  10  -4    3.18    0.27
   0 -10  -4    0.41    0.16
   0 -10   4    0.32    0.13
   0 -10   4    0.33    0.13
   0 -10  -4    0.34    0.18
   0  10   4    0.43    0.16
   0  10  -4    0.23    0.20
   0  10   4    0.25    0.15
   1 -10   4    0.43    0.15
  -1  10  -4    0.58    0.21
   1  10   4    0.73    0.17
  -2 -10  -4    0.20    0.17
   2 -10   4   -0.04    0.13
  -2  10  -4    0.19    0.21
   2  10   4    0.01    0.15
  -3 -10  -4    0.15    0.20
  -3  10  -4    0.00    0.21
   3  10   4    0.10    0.17
  -4 -10  -4    0.57    0.27
  -4  10  -4    0.74    0.24
   4  10   4    0.63    0.20
  -5 -10  -4   -0.38    0.31
   5  10   4    0.10    0.21
  -6 -11   4    0.10    0.23
  -6  11   4   -0.02    0.22
  -5 -11   4   -0.04    0.16
  -5  11   4    0.06    0.20
   5  11  -4    0.09    0.17
  -4 -11   4    1.00    0.20
  -4  11   4    1.30    0.23
   4  11  -4    1.49    0.20
   3 -11  -4    0.33    0.21
  -3  11   4    0.20    0.17
   3  11  -4    0.54    0.16
  -2 -11   4    2.19    0.19
   2 -11  -4    2.01    0.19
   2 -11  -4    2.13    0.28
  -2  11   4    2.00    0.24
   2  11  -4    2.30    0.25
  -2  11   4    2.32    0.20
  -1 -11   4   14.46    0.46
   1 -11  -4   14.47    0.55
  -1  11   4   13.88    0.51
  -1  11   4   13.71    0.45
   1  11  -4   14.18    0.52
   0 -11  -4    1.15    0.23
   0 -11   4    1.34    0.18
   0 -11   4    1.24    0.18
   0  11   4    1.20    0.20
   0  11  -4    1.18    0.24
   1 -11   4    0.06    0.13
   1  11   4    0.01    0.14
  -1  11  -4    0.44    0.21
   2 -11   4    0.58    0.18
  -2  11  -4    0.69    0.23
   2  11   4    0.44    0.18
  -3 -11  -4    0.50    0.22
   3  11   4    0.63    0.20
  -3  11  -4    0.45    0.23
  -4 -11  -4    0.01    0.22
  -4  11  -4    0.36    0.24
   4  11   4    0.29    0.19
  -5 -11  -4   -0.41    0.31
   5  11   4    0.26    0.23
  -5 -12   4   -0.10    0.16
  -5  12   4    0.26    0.21
   5  12  -4    0.12    0.19
   4 -12  -4    0.10    0.19
   4  12  -4    0.28    0.14
  -4  12   4    0.13    0.19
   3 -12  -4    0.49    0.22
   3  12  -4    0.41    0.15
  -3  12   4    0.17    0.19
   2 -12  -4    0.66    0.22
   2 -12  -4    0.16    0.14
  -2  12   4    0.10    0.17
   2  12  -4    0.16    0.16
  -1 -12   4    8.77    0.36
   1 -12  -4    8.55    0.45
   1  12  -4    9.75    0.44
  -1  12   4    9.59    0.42
   0 -12   4    3.45    0.26
   0 -12   4    3.50    0.26
   0 -12  -4    3.51    0.28
   0  12  -4    3.66    0.33
   0  12   4    3.55    0.29
   1 -12   4    0.16    0.14
  -1  12  -4    0.21    0.20
   1  12   4    0.26    0.16
   2 -12   4    0.88    0.19
   2  12   4    0.66    0.19
  -2  12  -4    0.85    0.23
  -3 -12  -4    0.35    0.22
  -3  12  -4    0.37    0.24
   3  12   4    0.61    0.21
  -4 -12  -4    0.08    0.21
  -4  12  -4    0.07    0.24
   4  12   4    0.43    0.19
  -5 -12  -4   -0.52    0.31
   5  12   4    0.15    0.23
  -5 -13   4   -0.12    0.14
   5  13  -4    0.55    0.23
  -5  13   4    0.34    0.22
   4 -13  -4    0.23    0.21
  -4  13   4    0.01    0.20
   4  13  -4    0.12    0.15
   3 -13  -4    0.81    0.23
  -3  13   4    0.63    0.20
   3  13  -4    0.75    0.18
   2 -13  -4    0.74    0.23
   2  13  -4    0.54    0.19
  -2  13   4    0.44    0.18
   1 -13  -4    0.38    0.20
  -1 -13   4    0.16    0.12
   1  13  -4    0.06    0.18
  -1  13   4    0.60    0.19
   0 -13   4    1.65    0.21
   0 -13  -4    1.97    0.23
   0  13   4    1.99    0.24
   0  13  -4    1.59    0.27
   1 -13   4    0.10    0.14
  -1  13  -4    0.02    0.20
   1  13   4    0.12    0.16
   2 -13   4    0.40    0.17
   2  13   4    0.46    0.19
  -2  13  -4    0.24    0.21
  -3 -13  -4    0.13    0.20
   3 -13   4    0.49    0.19
  -3  13  -4    0.06    0.23
   3  13   4   -0.18    0.17
  -4 -13  -4   -0.03    0.21
   4  13   4    0.23    0.19
  -4  13  -4   -0.03    0.25
  -5 -14   4    0.23    0.18
  -5  14   4    0.21    0.22
   5  14  -4    0.31    0.17
   4 -14  -4    0.23    0.22
  -4  14   4    0.10    0.21
   4  14  -4   -0.08    0.15
   3 -14  -4    0.12    0.20
   3  14  -4    0.34    0.16
  -3  14   4    0.18    0.19
   2 -14  -4    0.43    0.21
   2  14  -4    0.08    0.16
  -2  14   4    0.20    0.18
   1 -14  -4    0.67    0.21
  -1 -14   4    0.65    0.15
   1  14  -4    0.53    0.21
  -1  14   4    0.44    0.18
   0 -14   4    0.12    0.13
   0  14  -4    0.36    0.21
   0  14   4    0.37    0.18
   1 -14   4    0.33    0.16
  -1  14  -4    0.15    0.22
   1  14   4    0.36    0.18
   2 -14   4    0.26    0.17
   2  14   4    0.56    0.20
  -2  14  -4    0.04    0.21
   3 -14   4    0.40    0.19
  -3 -14  -4   -0.06    0.20
   3  14   4   -0.14    0.18
  -3  14  -4    0.16    0.23
  -4 -14  -4    0.06    0.22
   4  14   4    0.04    0.18
  -4  14  -4   -0.08    0.25
   4 -15  -4    0.71    0.24
   4  15  -4    0.43    0.19
  -4  15   4    0.31    0.22
   3 -15  -4    0.84    0.25
   3  15  -4    0.58    0.19
  -3  15   4    0.75    0.24
   2 -15  -4    0.15    0.20
  -2  15   4    0.40    0.19
   2  15  -4    0.28    0.18
   1 -15  -4    0.15    0.18
   1  15  -4    0.35    0.21
  -1  15   4    0.22    0.17
   0 -15   4    0.33    0.15
   0  15  -4    0.24    0.21
   0  15   4    0.35    0.18
   1 -15   4   -0.07    0.14
   1  15   4   -0.08    0.16
  -1  15  -4   -0.33    0.21
   2 -15   4    0.02    0.16
  -2  15  -4   -0.06    0.21
   2  15   4    0.16    0.18
   3 -15   4   -0.10    0.17
   3  15   4   -0.17    0.18
  -3  15  -4    0.05    0.23
   4 -16  -4    0.27    0.22
   4  16  -4    0.23    0.17
  -4  16   4    0.12    0.24
   3 -16  -4    0.44    0.23
   3  16  -4    0.25    0.18
  -3  16   4    0.11    0.22
   2 -16  -4    0.39    0.21
   2  16  -4    0.28    0.17
  -2  16   4    0.36    0.22
   1 -16  -4    0.56    0.19
   1  16  -4    0.11    0.20
  -1  16   4    0.21    0.19
   0 -16   4    0.20    0.14
   0  16   4    0.10    0.19
   0  16  -4    0.48    0.22
   1 -16   4   -0.03    0.15
   1  16   4    0.05    0.16
  -1  16  -4    0.14    0.23
   2 -16   4    0.24    0.17
  -2  16  -4    0.12    0.24
   2  16   4   -0.19    0.17
   3 -16   4   -0.12    0.17
  -3  16  -4    0.06    0.24
   3  16   4    0.21    0.20
   3 -17  -4    1.01    0.26
   3  17  -4    1.27    0.25
  -3  17   4    0.96    0.26
   2 -17  -4    0.09    0.20
  -2  17   4    0.02    0.20
   2  17  -4   -0.03    0.16
   1  17  -4    0.53    0.23
  -1  17   4   -0.04    0.18
   0 -17   4    0.36    0.16
   0  17   4    0.35    0.20
   0  17  -4    0.36    0.22
   1 -17   4    0.03    0.14
  -1  17  -4    0.05    0.23
   1  17   4    0.25    0.20
   2 -17   4    0.22    0.17
   2  17   4   -0.10    0.19
  -2  17  -4   -0.17    0.24
   2 -18  -4    0.56    0.21
   2  18  -4    0.13    0.18
  -2  18   4    0.10    0.20
  -1  18   4    0.32    0.21
   1  18  -4    0.55    0.24
   0  18   4    0.90    0.24
   0  18  -4    0.79    0.26
   1 -18   4    0.30    0.17
  -1  18  -4   -0.24    0.22
   1  18   4   -0.02    0.19
   1  19  -4   -0.10    0.21
  -1  19   4    0.44    0.22
   0  19   4    0.10    0.19
   0  19  -4    0.25    0.22
  -5   0   5    2.56    0.24
  -4   0   5   -0.13    0.12
   4   0  -5   -0.26    0.16
  -4   0   5    0.17    0.15
  -3   0   5    0.37    0.12
  -3   0   5    0.10    0.10
   3   0  -5    0.12    0.13
  -2   0   5    2.47    0.17
  -2   0   5    2.93    0.17
   2   0  -5    3.00    0.20
  -1   0   5    0.26    0.09
   1   0  -5    0.23    0.10
  -1   0   5    0.08    0.08
   0   0   5    9.21    0.29
   0   0   5    9.32    0.30
   0   0  -5    9.61    0.31
   1   0   5  111.27    2.25
   1   0   5  108.16    2.34
   1   0   5  112.78    2.33
   1   0   5  111.28    2.30
  -1   0  -5  111.14    2.33
  -2   0  -5    3.95    0.28
  -2   0  -5    4.46    0.29
   2   0   5    4.07    0.24
  -2   0  -5    4.19    0.23
   2   0   5    4.04    0.23
   2   0   5    3.94    0.23
   2   0   5    4.02    0.25
  -3   0  -5    0.01    0.19
  -3   0  -5   -0.11    0.16
  -3   0  -5   -0.06    0.20
   3   0   5    0.09    0.13
  -4   0  -5    0.04    0.22
  -4   0  -5    0.01    0.21
  -5   0  -5    0.00    0.24
  -5   0  -5   -0.65    0.22
  -6   0  -5   -0.04    0.28
  -6   0  -5   -0.24    0.26
  -5  -1   5    0.11    0.15
  -5   1   5    0.36    0.15
   4  -1  -5    6.63    0.38
  -4  -1   5    6.14    0.29
  -4  -1   5    6.24    0.31
   4   1  -5    6.67    0.35
  -4   1   5    5.99    0.29
  -4   1   5    6.27    0.34
   3  -1  -5    6.50    0.32
  -3  -1   5    6.85    0.28
  -3  -1   5    6.91    0.28
  -3   1   5    6.97    0.30
   3   1  -5    7.36    0.32
  -3   1   5    6.89    0.27
  -2  -1   5    2.78    0.17
   2  -1  -5    2.78    0.21
   2   1  -5    2.67    0.19
  -2   1   5    2.89    0.17
  -2   1   5    2.76    0.18
  -1  -1   5    7.45    0.27
  -1  -1   5    7.26    0.25
   1  -1  -5    7.23    0.28
  -1   1   5    7.31    0.25
  -1   1   5    7.13    0.24
   1   1  -5    7.52    0.27
   0  -1   5    1.21    0.13
   0  -1  -5    1.08    0.13
   0  -1   5    1.28    0.13
   0   1   5    1.37    0.14
   0   1   5    1.24    0.12
   0   1   5    1.18    0.12
   0   1  -5    1.51    0.14
   1  -1   5    3.19    0.20
  -1  -1  -5    3.18    0.22
   1  -1   5    3.64    0.18
   1  -1   5    3.88    0.20
   1   1   5    3.08    0.18
   1   1   5    2.61    0.20
   1   1   5    2.61    0.19
   1   1   5    3.29    0.19
  -1   1  -5    2.86    0.20
  -2  -1  -5   18.58    0.55
  -2  -1  -5   18.61    0.51
   2  -1   5   19.54    0.52
   2  -1   5   19.45    0.54
   2  -1   5   18.02    0.53
  -2   1  -5   19.88    0.56
   2   1   5   18.80    0.51
  -2   1  -5   19.04    0.49
   2   1   5   19.47    0.54
   2   1   5   18.85    0.53
  -2   1  -5   19.30    0.54
   2   1   5   19.65    0.51
  -3  -1  -5    0.20    0.19
  -3  -1  -5    0.09    0.18
   3  -1   5    0.19    0.13
   3   1   5    0.02    0.09
  -3   1  -5   -0.11    0.19
  -3   1  -5    0.40    0.21
  -4  -1  -5    0.06    0.22
  -4  -1  -5    0.17    0.22
  -4   1  -5   -0.24    0.20
  -4   1  -5    0.11    0.24
  -5  -1  -5    0.11    0.23
  -5  -1  -5    0.48    0.25
  -5   1  -5    0.36    0.25
  -5   1  -5    0.11    0.24
  -6  -1  -5   -0.05    0.24
  -6  -1  -5    0.05    0.26
  -6   1  -5   -0.13    0.30
  -6   1  -5    0.04    0.26
  -6  -2   5    0.15    0.15
  -5  -2   5    8.61    0.38
  -5   2   5    8.29    0.33
  -4  -2   5    2.78    0.24
   4  -2  -5    2.19    0.26
  -4  -2   5    2.62    0.23
  -4   2   5    2.83    0.21
   4   2  -5    2.79    0.24
  -3  -2   5    7.76    0.30
  -3  -2   5    7.79    0.29
   3  -2  -5    8.47    0.37
   3   2  -5    8.11    0.32
  -3   2   5    7.63    0.32
  -3   2   5    7.83    0.29
   2  -2  -5    0.57    0.14
  -2  -2   5    0.48    0.11
   2   2  -5    0.66    0.12
  -2   2   5    0.60    0.11
  -2   2   5    0.51    0.12
   1  -2  -5   15.56    0.45
  -1  -2   5   15.65    0.42
  -1  -2   5   15.49    0.43
  -1   2   5   16.06    0.42
   1   2  -5   15.38    0.43
  -1   2   5   15.80    0.42
   0  -2  -5    1.17    0.14
   0  -2   5    1.45    0.13
   0  -2   5    1.70    0.15
   0   2   5    1.34    0.13
   0   2   5    1.40    0.13
   1  -2   5    0.37    0.09
   1  -2   5    0.52    0.11
  -1  -2  -5    0.41    0.12
   1  -2   5    0.15    0.10
   1   2   5    0.33    0.11
   1   2   5    0.40    0.11
  -1   2  -5    0.05    0.13
   1   2   5    0.50    0.10
   1   2   5    0.32    0.11
   2  -2   5    0.23    0.10
  -2  -2  -5   -0.11    0.13
   2  -2   5    0.05    0.12
  -2  -2  -5   -0.15    0.13
   2  -2   5    0.13    0.11
   2  -2   5   -0.13    0.12
   2   2   5    0.04    0.04
  -2   2  -5   -0.22    0.15
   2   2   5    0.12    0.11
   2   2   5    0.14    0.11
  -2   2  -5   -0.07    0.15
   2   2   5    0.07    0.12
  -3  -2  -5    0.88    0.22
  -3  -2  -5    0.68    0.19
   3  -2   5    0.65    0.15
  -3   2  -5    0.71    0.22
  -3   2  -5    0.88    0.23
   3   2   5    0.79    0.14
  -4  -2  -5    0.66    0.23
  -4  -2  -5   -0.15    0.20
  -4   2  -5    0.22    0.23
  -4   2  -5    0.20    0.23
  -5  -2  -5   -0.10    0.23
  -5  -2  -5   -0.07    0.24
  -5   2  -5    0.14    0.27
  -5   2  -5    0.33    0.25
  -6  -2  -5    0.16    0.26
  -6  -2  -5    0.23    0.27
  -6   2  -5   -0.33    0.25
  -6   2  -5    0.18    0.33
  -6  -3   5    0.39    0.16
  -5  -3   5    1.58    0.21
  -4  -3   5    3.28    0.25
  -4  -3   5    3.18    0.25
  -4   3   5    3.47    0.22
   4   3  -5    3.79    0.27
   3  -3  -5    1.83    0.22
  -3  -3   5    1.15    0.11
  -3  -3   5    1.78    0.18
  -3   3   5    1.71    0.19
   3   3  -5    1.98    0.18
  -3   3   5    1.85    0.16
   2  -3  -5   13.83    0.45
  -2  -3   5   13.63    0.40
  -2  -3   5   13.54    0.40
  -2   3   5   13.66    0.41
  -2   3   5   13.73    0.39
   2   3  -5   13.96    0.40
  -1  -3   5    0.58    0.11
  -1  -3   5    0.84    0.11
   1  -3  -5    0.82    0.14
  -1   3   5    0.90    0.12
  -1   3   5    0.80    0.12
   1   3  -5    0.67    0.12
   0  -3  -5    0.35    0.12
   0  -3   5    0.27    0.09
   0  -3   5    0.27    0.09
   0   3   5    0.38    0.10
   0   3   5    0.35    0.10
  -1  -3  -5    0.16    0.11
   1  -3   5    0.12    0.05
   1  -3   5    0.46    0.11
  -1  -3  -5    0.29    0.12
   1   3   5    0.45    0.11
   1   3   5    0.25    0.10
   1   3   5    0.40    0.10
   1   3   5    0.35    0.11
  -1   3  -5    0.29    0.13
  -2  -3  -5    0.28    0.15
   2  -3   5    0.20    0.12
   2  -3   5    0.23    0.13
  -2  -3  -5    0.08    0.13
  -2   3  -5    0.11    0.18
   2   3   5    0.15    0.12
   2   3   5    0.07    0.12
  -2   3  -5    0.31    0.16
   2   3   5   -0.04    0.10
   2   3   5    0.27    0.13
  -3  -3  -5    0.05    0.18
  -3  -3  -5    0.39    0.19
   3  -3   5   -0.10    0.13
  -3   3  -5    0.36    0.20
  -3   3  -5    0.06    0.20
  -4  -3  -5    0.13    0.22
  -4  -3  -5    0.17    0.21
  -4   3  -5   -0.24    0.21
  -4   3  -5    0.36    0.25
  -5  -3  -5    0.30    0.25
  -5   3  -5    0.04    0.28
  -5   3  -5   -0.19    0.24
  -6  -3  -5    0.40    0.29
  -6  -3  -5    0.04    0.27
  -6   3  -5    0.39    0.31
  -6   3  -5   -0.21    0.33
  -6  -4   5    0.81    0.19
  -5  -4   5   -0.19    0.14
  -4  -4   5   -0.04    0.13
  -4  -4   5    0.15    0.13
  -4   4   5    0.18    0.10
   4   4  -5   -0.12    0.09
   3  -4  -5    2.76    0.25
  -3  -4   5    2.78    0.21
  -3   4   5    2.94    0.26
  -3   4   5    2.61    0.18
   3   4  -5    3.14    0.21
  -2  -4   5    9.24    0.31
   2  -4  -5    9.56    0.38
  -2  -4   5    9.65    0.33
  -2   4   5    9.78    0.34
   2   4  -5    9.49    0.32
  -2   4   5    9.65    0.31
  -1  -4   5    2.05    0.16
   1  -4  -5    2.34    0.20
  -1  -4   5    1.94    0.16
  -1   4   5    2.15    0.18
   1   4  -5    1.95    0.17
  -1   4   5    2.15    0.15
   0  -4   5    4.45    0.22
   0  -4   5    4.64    0.20
   0  -4  -5    4.55    0.25
   0   4   5    4.72    0.22
   0   4  -5    4.83    0.22
   0   4   5    4.79    0.23
  -1  -4  -5    2.11    0.17
  -1  -4  -5    2.35    0.19
   1  -4   5    1.92    0.13
   1  -4   5    2.23    0.19
   1   4   5    2.17    0.18
   1   4   5    2.12    0.17
   1   4   5    2.18    0.18
  -1   4  -5    2.21    0.19
  -2  -4  -5    0.87    0.17
   2  -4   5    0.63    0.14
  -2   4  -5    0.53    0.19
  -2   4  -5    0.72    0.16
   2   4   5    0.61    0.14
   2   4   5    0.82    0.16
   2   4   5    0.52    0.15
  -3  -4  -5    0.00    0.19
  -3  -4  -5    0.19    0.20
  -3   4  -5    0.13    0.21
  -3   4  -5    0.32    0.21
  -4  -4  -5    0.08    0.21
  -4  -4  -5   -0.45    0.23
  -4   4  -5    0.29    0.25
  -4   4  -5   -0.02    0.21
  -5  -4  -5    0.30    0.23
  -5   4  -5    0.27    0.25
  -5   4  -5    0.01    0.29
  -6  -4  -5   -0.05    0.26
  -6   4  -5   -0.46    0.33
  -6   4  -5    0.12    0.27
  -6  -5   5    0.47    0.19
  -5  -5   5    0.29    0.18
  -4  -5   5    2.13    0.23
  -4  -5   5    2.39    0.21
   4   5  -5    1.78    0.19
  -4   5   5    2.17    0.18
  -3  -5   5    1.01    0.16
   3  -5  -5    1.10    0.21
  -3   5   5    1.18    0.14
  -3   5   5    1.01    0.19
   3   5  -5    1.13    0.15
  -2  -5   5   10.65    0.36
  -2  -5   5   10.41    0.33
   2  -5  -5   10.34    0.41
   2   5  -5   10.64    0.34
  -2   5   5   10.04    0.32
  -2   5   5   10.98    0.38
  -1  -5   5    1.16    0.13
   1  -5  -5    1.35    0.18
  -1  -5   5    1.39    0.15
  -1   5   5    1.48    0.16
  -1   5   5    1.46    0.15
   0  -5   5    9.87    0.31
   0  -5   5    9.48    0.33
   0  -5  -5    9.26    0.35
   0   5   5    9.74    0.33
   0   5  -5    9.42    0.33
   0   5   5    9.48    0.32
   1  -5   5    0.29    0.12
   1  -5   5    0.36    0.09
  -1  -5  -5    0.45    0.14
  -1  -5  -5    0.61    0.14
   1   5   5    0.36    0.12
   1   5   5    0.38    0.12
   1   5   5    0.21    0.11
  -1   5  -5    0.39    0.15
  -2  -5  -5    0.65    0.18
   2  -5   5    0.59    0.15
   2   5   5    0.54    0.15
  -2   5  -5    1.14    0.21
  -2   5  -5    1.00    0.18
   2   5   5    0.71    0.16
  -3  -5  -5    0.07    0.20
  -3  -5  -5    0.07    0.20
  -3   5  -5   -0.13    0.21
  -3   5  -5    0.11    0.20
  -4  -5  -5   -0.08    0.25
  -4  -5  -5    0.01    0.20
  -4   5  -5    0.79    0.28
  -4   5  -5    0.32    0.23
  -5  -5  -5   -0.11    0.21
  -5   5  -5   -0.66    0.29
  -5   5  -5    0.40    0.26
  -6  -5  -5   -0.19    0.25
  -6   5  -5   -0.18    0.34
  -6   5  -5    0.26    0.28
  -6  -6   5    1.20    0.24
  -5  -6   5    0.35    0.17
  -4  -6   5    1.69    0.21
   4   6  -5    1.89    0.18
  -4   6   5    1.80    0.16
  -3  -6   5    0.17    0.12
   3  -6  -5    0.23    0.18
  -3   6   5   -0.01    0.09
   3   6  -5   -0.11    0.08
   3   6  -5   -0.03    0.04
  -2  -6   5    1.33    0.14
   2  -6  -5    1.48    0.21
  -2  -6   5    1.66    0.18
  -2   6   5    1.64    0.20
   2   6  -5    1.75    0.16
  -2   6   5    1.72    0.16
  -1  -6   5    3.75    0.21
   1  -6  -5    3.90    0.29
  -1  -6   5    3.56    0.20
   1   6  -5    3.23    0.23
  -1   6   5    3.88    0.24
  -1   6   5    3.06    0.20
   0  -6   5    3.09    0.19
   0  -6  -5    3.20    0.22
   0  -6   5    3.17    0.21
   0  -6  -5    3.84    0.28
   0   6   5    3.34    0.19
   0   6   5    3.07    0.22
   0   6  -5    3.52    0.25
   0   6   5    3.39    0.21
   1  -6   5    3.86    0.19
   1  -6   5    3.87    0.24
  -1  -6  -5    4.19    0.27
  -1  -6  -5    4.04    0.25
  -1   6  -5    3.70    0.29
   1   6   5    4.05    0.24
   1   6   5    4.26    0.25
   1   6   5    4.14    0.24
  -2  -6  -5    2.31    0.23
  -2   6  -5    3.15    0.27
   2   6   5    3.06    0.25
  -3  -6  -5    0.84    0.23
  -3   6  -5    0.70    0.23
  -3   6  -5    0.89    0.23
  -4  -6  -5    0.06    0.26
  -4  -6  -5    0.04    0.21
  -4   6  -5    0.46    0.28
  -4   6  -5   -0.12    0.22
  -5  -6  -5   -0.06    0.22
  -5   6  -5   -0.26    0.23
  -5   6  -5   -0.47    0.29
  -6  -7   5    0.57    0.23
  -5  -7   5    0.17    0.16
  -4  -7   5    0.42    0.16
   4   7  -5    0.81    0.14
  -3  -7   5    0.32    0.13
  -3   7   5    0.46    0.12
   3   7  -5    0.40    0.12
   3   7  -5    0.22    0.11
  -2  -7   5    1.05    0.17
  -2  -7   5    1.25    0.14
   2  -7  -5    1.15    0.21
   2   7  -5    1.46    0.15
  -2   7   5    1.28    0.19
   2   7  -5    1.45    0.16
  -2   7   5    1.42    0.15
  -1  -7   5    0.94    0.13
   1  -7  -5    0.72    0.15
   1  -7  -5    0.84    0.20
  -1  -7   5    0.73    0.14
  -1   7   5    0.98    0.17
  -1   7   5    0.69    0.13
   1   7  -5    1.06    0.17
   0  -7  -5    0.88    0.15
   0  -7  -5    0.92    0.20
   0  -7   5    0.86    0.15
   0  -7   5    1.10    0.15
   0   7  -5    1.37    0.19
   0   7   5    0.87    0.15
   0   7   5    1.02    0.15
   0   7   5    1.05    0.14
  -1  -7  -5    0.62    0.16
   1  -7   5    0.50    0.14
  -1  -7  -5    0.59    0.18
   1   7   5    0.47    0.14
   1   7   5    0.57    0.15
   1   7   5    0.51    0.14
  -1   7  -5    0.46    0.18
  -2  -7  -5    1.07    0.21
  -2   7  -5    1.19    0.23
  -3  -7  -5    0.34    0.21
  -3   7  -5    0.41    0.23
  -3   7  -5    0.21    0.21
  -4  -7  -5    0.05    0.26
  -4  -7  -5   -0.04    0.20
  -4   7  -5    0.01    0.22
  -4   7  -5    0.27    0.27
  -5  -7  -5   -0.09    0.23
  -5  -7  -5   -0.65    0.27
  -5   7  -5   -0.41    0.22
  -5   7  -5   -0.28    0.31
  -6  -8   5    0.28    0.21
  -5  -8   5    0.12    0.15
  -4  -8   5    1.43    0.21
   4   8  -5    2.02    0.19
   3  -8  -5    1.41    0.24
  -3  -8   5    1.27    0.15
   3   8  -5    1.51    0.17
   3   8  -5    1.62    0.17
  -3   8   5    1.52    0.16
   2  -8  -5    3.07    0.28
  -2  -8   5    3.18    0.20
   2   8  -5    3.40    0.23
   2   8  -5    3.14    0.24
  -2   8   5    3.10    0.20
   1  -8  -5    0.10    0.13
   1  -8  -5    0.12    0.20
  -1  -8   5    0.00    0.12
  -1  -8   5    0.13    0.10
   1   8  -5    0.06    0.16
  -1   8   5   -0.01    0.10
   0  -8  -5    1.36    0.23
   0  -8   5    1.28    0.16
   0  -8   5    1.09    0.16
   0  -8  -5    1.06    0.17
   0   8   5    1.16    0.16
   0   8  -5    1.31    0.21
   0   8   5    1.17    0.17
   1  -8   5   -0.13    0.11
  -1   8  -5    0.19    0.19
   1   8   5   -0.02    0.13
   1   8   5    0.11    0.13
  -2  -8  -5    0.78    0.20
  -2   8  -5    0.47    0.22
  -3  -8  -5    0.28    0.20
  -3   8  -5    0.30    0.23
  -3   8  -5   -0.06    0.21
  -4  -8  -5   -0.04    0.26
  -4   8  -5    0.24    0.23
  -4   8  -5   -0.38    0.27
  -5  -8  -5   -0.40    0.30
   5   8   5   -0.01    0.20
  -5   8  -5   -0.08    0.25
  -6  -9   5    0.25    0.21
  -5  -9   5    0.54    0.18
  -4  -9   5   -0.05    0.12
   4   9  -5    0.20    0.12
   3  -9  -5    1.56    0.25
  -3   9   5    1.61    0.17
   3   9  -5    1.51    0.18
   2  -9  -5    2.41    0.22
   2  -9  -5    2.54    0.28
  -2  -9   5    2.38    0.19
   2   9  -5    2.83    0.26
  -2   9   5    2.58    0.21
   1  -9  -5    2.57    0.23
   1  -9  -5    2.78    0.28
  -1  -9   5    2.65    0.21
  -1  -9   5    2.75    0.24
   1   9  -5    3.00    0.27
  -1   9   5    2.75    0.21
  -1   9   5    2.72    0.22
   0  -9  -5    0.00    0.20
   0  -9   5    0.15    0.13
   0  -9   5    0.12    0.13
   0   9  -5    0.42    0.20
   0   9   5    0.07    0.14
   0   9   5    0.02    0.13
   1  -9   5    0.06    0.12
  -1   9  -5    0.49    0.22
  -2  -9  -5   -0.17    0.16
   2   9   5    0.21    0.16
  -2   9  -5   -0.10    0.20
  -3  -9  -5   -0.10    0.21
  -3   9  -5    0.14    0.22
   3   9   5   -0.13    0.16
  -4  -9  -5    0.03    0.27
   4   9   5   -0.03    0.17
  -4   9  -5   -0.10    0.21
  -5  -9  -5   -0.24    0.32
  -5   9  -5    0.11    0.26
   5   9   5   -0.15    0.20
  -6 -10   5    0.19    0.20
  -5 -10   5    0.10    0.15
  -4 -10   5    0.20    0.15
   4  10  -5    0.13    0.12
   3 -10  -5    2.45    0.28
  -3  10   5    2.01    0.25
  -3  10   5    2.42    0.25
   3  10  -5    2.24    0.22
  -2 -10   5    7.92    0.31
   2 -10  -5    7.67    0.32
   2 -10  -5    7.37    0.43
  -2  10   5    7.66    0.38
  -2  10   5    7.59    0.35
  -2  10   5    7.50    0.31
   2  10  -5    7.43    0.37
  -1 -10   5    1.74    0.19
   1 -10  -5    1.40    0.26
  -1  10   5    1.15    0.20
   1  10  -5    1.89    0.25
  -1  10   5    1.36    0.22
  -1  10   5    1.94    0.20
   0 -10  -5    3.73    0.30
   0 -10   5    3.17    0.25
   0 -10   5    3.46    0.24
   0  10  -5    3.47    0.31
   0  10   5    2.94    0.27
   0  10   5    2.91    0.26
   0  10   5    2.95    0.25
   1 -10   5    0.45    0.16
   1  10   5    0.44    0.17
  -1  10  -5    0.77    0.24
   2 -10   5    0.17    0.15
  -2 -10  -5    0.27    0.18
   2  10   5    0.21    0.17
  -2  10  -5    0.02    0.21
  -3 -10  -5   -0.12    0.20
  -3  10  -5   -0.37    0.21
   3  10   5    0.07    0.17
  -4 -10  -5   -0.01    0.27
   4  10   5    0.14    0.17
  -4  10  -5    0.34    0.24
  -5 -10  -5   -0.40    0.33
   5  10   5   -0.32    0.20
  -5  10  -5   -0.07    0.26
  -5 -11   5   -0.10    0.14
  -5  11   5   -0.04    0.18
   4 -11  -5    0.91    0.24
   4  11  -5    0.91    0.17
  -4  11   5    0.61    0.20
   3 -11  -5    1.08    0.26
   3  11  -5    1.46    0.20
  -3  11   5    1.12    0.23
   2 -11  -5    0.96    0.25
  -2 -11   5    0.71    0.14
  -2  11   5    0.80    0.15
   2  11  -5    0.97    0.20
  -2  11   5    0.72    0.19
   1 -11  -5    7.95    0.44
  -1 -11   5    7.66    0.34
  -1  11   5    7.79    0.39
  -1  11   5    7.40    0.34
   1  11  -5    7.15    0.41
   0 -11   5    0.53    0.15
   0 -11   5    0.65    0.15
   0 -11  -5    0.33    0.22
   0  11  -5    0.25    0.23
   0  11   5    0.28    0.17
   1 -11   5    1.32    0.20
  -1  11  -5    0.88    0.24
   1  11   5    0.95    0.19
   2 -11   5    0.02    0.14
  -2 -11  -5    0.18    0.18
   2  11   5    0.10    0.16
  -2  11  -5    0.12    0.22
  -3 -11  -5   -0.12    0.20
   3  11   5   -0.24    0.17
  -3  11  -5   -0.02    0.22
  -4 -11  -5    0.34    0.29
   4  11   5    0.54    0.21
  -4  11  -5    0.46    0.25
  -5 -11  -5   -0.25    0.34
  -5  11  -5   -0.04    0.26
   5  11   5   -0.04    0.22
  -5 -12   5    0.28    0.17
  -5  12   5    0.12    0.19
   4 -12  -5    0.15    0.20
  -4  12   5    0.16    0.19
   4  12  -5    0.37    0.15
   3 -12  -5    0.05    0.21
   3  12  -5    0.28    0.15
  -3  12   5    0.12    0.18
   2 -12  -5    0.20    0.23
  -2  12   5    0.24    0.14
   2  12  -5    0.28    0.17
  -2  12   5    0.29    0.18
  -1 -12   5    3.14    0.25
   1 -12  -5    3.39    0.34
  -1  12   5    3.23    0.27
   1  12  -5    3.61    0.32
  -1  12   5    3.36    0.30
   0 -12  -5    1.10    0.25
   0 -12   5    1.04    0.18
   0  12  -5    1.33    0.27
   0  12   5    1.28    0.22
   1 -12   5   -0.01    0.14
  -1  12  -5   -0.10    0.21
   1  12   5    0.11    0.16
   2 -12   5    0.01    0.15
  -2  12  -5    0.01    0.21
   2  12   5   -0.14    0.16
  -3 -12  -5   -0.09    0.20
   3  12   5    0.30    0.20
  -3  12  -5   -0.02    0.23
  -4 -12  -5    0.02    0.27
  -4  12  -5    0.08    0.26
   4  12   5   -0.11    0.18
  -5 -13   5    0.39    0.18
  -5  13   5    0.51    0.24
   4 -13  -5   -0.03    0.19
  -4  13   5    0.25    0.19
   4  13  -5    0.02    0.14
   3 -13  -5    0.30    0.22
  -3  13   5    0.51    0.20
   3  13  -5    0.37    0.16
   2 -13  -5    0.12    0.22
  -2  13   5    0.19    0.18
   2  13  -5    0.02    0.17
   1 -13  -5    1.12    0.25
  -1 -13   5    0.82    0.17
  -1  13   5    0.84    0.19
   1  13  -5    0.67    0.22
   0 -13  -5    0.95    0.23
   0 -13   5    0.69    0.17
   0  13  -5    1.28    0.29
   0  13   5    1.05    0.20
   1 -13   5    0.15    0.15
   1  13   5    0.15    0.17
  -1  13  -5    0.26    0.23
   2 -13   5    0.43    0.18
   2  13   5    0.40    0.19
  -2  13  -5    0.12    0.23
  -3 -13  -5    0.21    0.22
  -3  13  -5    0.08    0.25
   3  13   5    0.08    0.19
  -4 -13  -5    0.03    0.23
  -4  13  -5   -0.57    0.24
   4  13   5    0.06    0.19
   4 -14  -5    0.17    0.23
  -4  14   5    0.44    0.21
   4  14  -5    0.18    0.16
   3 -14  -5    1.06    0.26
   3  14  -5    0.75    0.20
  -3  14   5    1.05    0.23
   2 -14  -5    0.01    0.22
   2  14  -5    0.43    0.19
  -2  14   5    0.27    0.19
   1 -14  -5    0.21    0.21
  -1 -14   5    0.29    0.15
   1  14  -5    0.16    0.19
  -1  14   5    0.04    0.16
   0 -14   5    0.34    0.15
   0  14   5    0.35    0.18
   0  14  -5   -0.10    0.23
   1 -14   5    0.37    0.17
  -1  14  -5    0.57    0.25
   1  14   5    0.16    0.17
   2 -14   5   -0.08    0.16
   2  14   5    0.19    0.18
  -2  14  -5   -0.25    0.22
  -3 -14  -5   -0.25    0.20
   3 -14   5   -0.02    0.16
   3  14   5    0.04    0.21
  -3  14  -5   -0.21    0.23
  -4 -14  -5   -0.25    0.21
  -4  14  -5   -0.19    0.26
   4  14   5   -0.02    0.19
   4 -15  -5    0.04    0.22
   4  15  -5    0.01    0.15
  -4  15   5    0.09    0.21
   3 -15  -5    1.78    0.30
   3  15  -5    1.96    0.26
  -3  15   5    1.38    0.26
   2 -15  -5    0.28    0.21
   2  15  -5    0.33    0.20
  -2  15   5    0.42    0.20
   1 -15  -5   -0.12    0.18
   1  15  -5    0.04    0.19
  -1  15   5    0.14    0.17
   0 -15   5    0.16    0.14
   0  15  -5    0.23    0.24
   0  15   5    0.05    0.16
   1 -15   5    0.44    0.17
  -1  15  -5    0.13    0.25
   1  15   5    0.35    0.18
   2 -15   5   -0.05    0.17
  -2  15  -5   -0.12    0.24
   2  15   5    0.13    0.20
   3 -15   5    0.07    0.18
  -3  15  -5    0.08    0.25
   3  15   5   -0.25    0.20
   3 -16  -5    0.18    0.23
  -3  16   5    0.07    0.20
   3  16  -5    0.22    0.17
   2 -16  -5    0.06    0.20
   2  16  -5    0.29    0.18
  -2  16   5    0.46    0.22
   1 -16  -5    0.40    0.20
   1  16  -5    0.05    0.19
  -1  16   5    0.39    0.19
   0 -16   5    0.01    0.13
   0  16  -5    0.13    0.24
   0  16   5    0.01    0.18
   1 -16   5    0.11    0.16
  -1  16  -5    0.54    0.27
   1  16   5    0.24    0.19
   2 -16   5    0.07    0.17
  -2  16  -5    0.00    0.25
   2  16   5    0.18    0.20
   3 -16   5    0.01    0.18
   3  16   5   -0.36    0.19
  -3  16  -5   -0.41    0.23
   3 -17  -5    0.92    0.27
   3  17  -5    1.02    0.23
  -3  17   5    1.36    0.28
   2 -17  -5    0.44    0.22
  -2  17   5    0.39    0.21
   2  17  -5    0.43    0.19
  -1  17   5    0.59    0.21
   1  17  -5    0.14    0.21
   0 -17   5    0.12    0.14
   0  17  -5   -0.02    0.24
   0  17   5    0.87    0.23
   1 -17   5   -0.05    0.15
  -1  17  -5    0.09    0.26
   1  17   5    0.11    0.19
   2 -17   5    0.15    0.19
   2  17   5    0.14    0.22
  -2  17  -5    0.23    0.27
   2 -18  -5    0.62    0.22
   2  18  -5   -0.02    0.17
  -2  18   5    0.12    0.21
  -1  18   5    0.29    0.22
   1  18  -5    0.19    0.23
   0  18   5    0.23    0.21
   0  18  -5    0.25    0.24
   1 -18   5    0.07    0.16
   1  18   5   -0.33    0.18
  -1  18  -5    0.60    0.29
  -5   0   6    0.13    0.15
  -4   0   6   19.34    0.59
  -4   0   6   20.01    0.58
  -3   0   6    0.89    0.15
   3   0  -6    0.93    0.18
  -3   0   6    0.86    0.14
  -2   0   6    1.44    0.15
   2   0  -6    1.44    0.16
  -1   0   6    0.15    0.10
   1   0  -6    0.18    0.10
  -1   0   6    0.08    0.09
   0   0   6    0.25    0.10
   0   0  -6    0.49    0.13
   0   0   6    0.29    0.11
  -1   0  -6   14.26    0.42
   1   0   6   13.82    0.40
   1   0   6   14.48    0.40
  -1   0  -6   13.82    0.44
   1   0   6   13.77    0.41
   1   0   6   13.18    0.43
   2   0   6    1.01    0.16
   2   0   6    1.01    0.16
  -2   0  -6    1.02    0.20
   2   0   6    1.20    0.17
  -2   0  -6    1.25    0.21
   2   0   6    1.05    0.16
  -2   0  -6    1.45    0.18
   3   0   6    0.47    0.15
  -3   0  -6    0.89    0.24
  -3   0  -6    0.28    0.19
  -3   0  -6    0.55    0.22
  -4   0  -6   -0.10    0.24
  -4   0  -6   -0.06    0.23
  -5   0  -6    0.35    0.29
  -5   0  -6    0.10    0.25
  -6   0  -6    0.04    0.28
  -6   0  -6   -0.02    0.31
  -6  -1   6    0.23    0.15
  -5  -1   6    0.58    0.17
  -5   1   6    0.52    0.15
  -4  -1   6   11.03    0.41
  -4  -1   6   10.76    0.40
   4   1  -6   11.08    0.45
  -4   1   6   10.46    0.39
  -3  -1   6    9.98    0.35
   3  -1  -6    9.88    0.41
  -3  -1   6    9.92    0.34
  -3   1   6    9.37    0.34
  -3   1   6    9.87    0.36
   3   1  -6    9.68    0.38
  -2  -1   6    0.08    0.09
   2  -1  -6    0.10    0.12
   2   1  -6    0.01    0.10
  -2   1   6    0.06    0.10
  -2   1   6   -0.05    0.09
  -1  -1   6    1.25    0.14
   1  -1  -6    1.18    0.15
  -1  -1   6    1.28    0.15
  -1   1   6    1.11    0.12
   1   1  -6    1.29    0.15
  -1   1   6    1.21    0.14
   0  -1  -6    1.97    0.18
   0  -1   6    2.14    0.18
   0  -1   6    2.18    0.17
   0   1   6    2.13    0.17
   0   1   6    2.05    0.19
   0   1  -6    2.33    0.19
   0   1   6    2.04    0.16
   1  -1   6    2.37    0.20
   1  -1   6    2.25    0.19
  -1  -1  -6    2.78    0.22
   1  -1   6    2.33    0.18
   1   1   6    2.13    0.19
   1   1   6    2.19    0.20
   1   1   6    1.95    0.18
  -1   1  -6    2.47    0.20
   1   1   6    2.37    0.17
   2  -1   6    0.16    0.12
  -2  -1  -6    0.00    0.14
   2  -1   6    0.00    0.11
   2  -1   6    0.03    0.13
   2  -1   6    0.07    0.11
  -2  -1  -6    0.04    0.18
   2   1   6    0.27    0.13
   2   1   6    0.24    0.12
  -2   1  -6    0.10    0.14
   2   1   6    0.13    0.12
  -2   1  -6   -0.10    0.17
   2   1   6    0.07    0.13
  -2   1  -6   -0.05    0.17
  -3  -1  -6    5.24    0.38
   3  -1   6    5.33    0.30
  -3  -1  -6    5.35    0.34
   3  -1   6    4.94    0.28
   3   1   6    4.44    0.30
  -3   1  -6    4.08    0.37
   3   1   6    4.22    0.25
  -3   1  -6    5.50    0.39
  -4  -1  -6    0.42    0.24
  -4  -1  -6    0.08    0.24
  -4   1  -6   -0.02    0.22
  -4   1  -6   -0.02    0.24
  -5  -1  -6    0.01    0.25
  -5  -1  -6   -0.07    0.27
  -5   1  -6   -0.42    0.25
  -5   1  -6    0.02    0.25
  -6  -1  -6   -0.18    0.28
  -6  -1  -6    0.54    0.31
  -6   1  -6   -0.51    0.32
  -6   1  -6   -0.01    0.28
  -6  -2   6    0.84    0.19
  -5  -2   6    0.49    0.17
  -5   2   6    0.41    0.14
  -4  -2   6    1.95    0.21
  -4  -2   6    1.74    0.20
  -4   2   6    1.56    0.19
   4   2  -6    1.85    0.22
  -3  -2   6    5.63    0.27
   3  -2  -6    5.51    0.33
  -3   2   6    5.60    0.29
   3   2  -6    6.02    0.31
  -3   2   6    5.26    0.26
   2  -2  -6    1.15    0.17
  -2  -2   6    1.18    0.15
  -2   2   6    1.31    0.15
  -2   2   6    0.94    0.14
   2   2  -6    1.01    0.14
  -1  -2   6    1.43    0.15
  -1  -2   6    1.31    0.15
   1  -2  -6    1.43    0.16
  -1   2   6    1.67    0.15
  -1   2   6    1.39    0.14
   1   2  -6    1.39    0.15
   0  -2   6    1.12    0.14
   0  -2  -6    1.09    0.15
   0  -2   6    1.05    0.14
   0   2  -6    1.25    0.15
   0   2   6    1.26    0.15
   0   2   6    1.06    0.13
   0   2   6    1.21    0.14
   1  -2   6    1.17    0.15
  -1  -2  -6    0.87    0.16
   1  -2   6    1.07    0.13
   1  -2   6    1.24    0.14
   1   2   6    1.02    0.15
   1   2   6    1.25    0.16
   1   2   6    1.22    0.16
   1   2   6    1.13    0.13
  -1   2  -6    1.18    0.17
   2  -2   6    1.04    0.16
   2  -2   6    1.47    0.17
  -2  -2  -6    1.43    0.20
   2  -2   6    1.14    0.17
  -2  -2  -6    1.43    0.19
   2  -2   6    1.09    0.13
   2   2   6    0.82    0.16
   2   2   6    1.34    0.17
   2   2   6    1.05    0.17
  -2   2  -6    1.70    0.21
   2   2   6    0.93    0.16
  -2   2  -6    1.16    0.21
  -3  -2  -6    0.28    0.18
  -3  -2  -6    0.19    0.21
  -3  -2  -6    0.06    0.19
  -3   2  -6    0.05    0.21
   3   2   6    0.40    0.15
  -3   2  -6   -0.22    0.23
  -4  -2  -6    0.26    0.23
  -4   2  -6    0.20    0.23
  -4   2  -6   -0.08    0.24
  -5  -2  -6   -0.10    0.26
  -5  -2  -6    0.10    0.26
  -5   2  -6   -0.11    0.24
  -5   2  -6   -0.36    0.27
  -6  -2  -6   -0.09    0.29
  -6  -2  -6   -0.05    0.30
  -6   2  -6   -0.15    0.29
  -6   2  -6   -0.44    0.34
  -6  -3   6    0.37    0.17
  -5  -3   6    1.71    0.22
  -5   3   6    1.46    0.18
  -4  -3   6    5.88    0.29
  -4  -3   6    5.49    0.30
   4   3  -6    5.76    0.33
  -4   3   6    5.45    0.28
  -3  -3   6    3.02    0.22
   3  -3  -6    3.32    0.28
  -3   3   6    3.32    0.26
   3   3  -6    3.10    0.25
  -3   3   6    3.22    0.21
  -2  -3   6    6.61    0.27
   2  -3  -6    6.14    0.32
  -2  -3   6    6.50    0.27
   2   3  -6    6.09    0.28
  -2   3   6    6.84    0.27
  -2   3   6    6.16    0.28
   1  -3  -6    3.10    0.25
  -1  -3   6    3.09    0.20
  -1  -3   6    2.85    0.19
  -1   3   6    2.90    0.19
  -1   3   6    2.86    0.20
   1   3  -6    2.84    0.21
   0  -3   6    6.43    0.27
   0  -3   6    6.62    0.26
   0  -3  -6    6.02    0.29
   0   3   6    6.47    0.27
   0   3   6    6.47    0.27
   1  -3   6    1.43    0.14
  -1  -3  -6    1.30    0.18
  -1  -3  -6    1.20    0.18
   1  -3   6    1.27    0.16
   1   3   6    1.43    0.17
   1   3   6    1.27    0.14
  -1   3  -6    1.61    0.18
   1   3   6    1.32    0.16
   1   3   6    1.16    0.15
  -2  -3  -6    0.11    0.15
   2  -3   6    0.10    0.14
  -2  -3  -6    0.17    0.16
   2  -3   6    0.20    0.11
   2  -3   6    0.01    0.12
  -2   3  -6    0.19    0.19
   2   3   6    0.20    0.13
  -2   3  -6   -0.01    0.18
   2   3   6    0.17    0.13
   2   3   6    0.25    0.15
   2   3   6   -0.02    0.04
  -3  -3  -6   -0.24    0.21
  -3  -3  -6    0.00    0.20
  -3   3  -6    0.13    0.22
  -3   3  -6    0.06    0.23
  -4  -3  -6   -0.15    0.21
  -4  -3  -6   -0.10    0.22
  -4   3  -6   -0.06    0.24
  -4   3  -6    0.00    0.25
  -5  -3  -6   -0.22    0.25
  -5   3  -6   -0.42    0.25
  -5   3  -6    0.12    0.30
  -6  -4   6    0.41    0.18
  -5  -4   6    0.54    0.17
  -4  -4   6    0.18    0.13
   4   4  -6    0.28    0.15
  -4   4   6    0.38    0.13
  -3  -4   6    1.09    0.17
  -3   4   6    1.34    0.19
   3   4  -6    1.51    0.17
  -3   4   6    1.27    0.16
   2  -4  -6    3.32    0.28
  -2  -4   6    3.22    0.21
  -2  -4   6    3.17    0.21
   2   4  -6    3.15    0.22
  -2   4   6    3.07    0.23
  -2   4   6    3.24    0.20
  -1  -4   6    6.03    0.27
   1  -4  -6    6.71    0.32
  -1  -4   6    6.15    0.27
   1   4  -6    6.27    0.28
  -1   4   6    6.63    0.29
  -1   4   6    6.59    0.27
   0  -4  -6    0.40    0.15
   0  -4   6    0.44    0.11
   0  -4   6    0.41    0.12
   0   4   6    0.50    0.13
   0   4   6    0.62    0.13
   1  -4   6    0.25    0.12
  -1  -4  -6    0.75    0.16
  -1  -4  -6    0.56    0.17
   1  -4   6    0.42    0.10
   1   4   6    0.57    0.14
  -1   4  -6    1.02    0.17
   1   4   6    0.38    0.13
   1   4   6    0.38    0.12
  -2  -4  -6    0.29    0.17
  -2  -4  -6   -0.05    0.15
   2   4   6    0.20    0.13
  -2   4  -6    0.08    0.19
   2   4   6    0.45    0.15
   2   4   6    0.05    0.14
  -3  -4  -6    0.49    0.22
  -3  -4  -6    0.27    0.21
  -3   4  -6    0.25    0.23
  -3   4  -6   -0.37    0.21
  -4  -4  -6   -0.12    0.23
  -4  -4  -6    0.37    0.25
  -4   4  -6    0.19    0.27
  -4   4  -6    0.03    0.23
  -5  -4  -6    0.22    0.23
  -5   4  -6   -0.29    0.24
  -5   4  -6    0.29    0.31
  -6  -5   6    0.43    0.19
  -5  -5   6    3.38    0.28
  -4  -5   6    3.41    0.25
  -4   5   6    3.47    0.22
   4   5  -6    2.83    0.24
  -3  -5   6    1.72    0.19
   3   5  -6    2.16    0.20
  -3   5   6    1.78    0.17
  -2  -5   6    0.20    0.11
  -2  -5   6    0.24    0.12
   2  -5  -6    0.46    0.18
  -2   5   6    0.41    0.12
   2   5  -6    0.39    0.12
  -2   5   6    0.31    0.14
  -1  -5   6   14.72    0.44
   1  -5  -6   15.02    0.50
  -1  -5   6   14.08    0.44
  -1   5   6   15.16    0.46
  -1   5   6   14.44    0.43
   0  -5   6    1.26    0.16
   0  -5   6    1.37    0.16
   0  -5  -6    1.46    0.19
   0   5  -6    1.87    0.19
   0   5   6    1.39    0.16
   0   5   6    1.14    0.16
   1  -5   6   -0.08    0.11
   1  -5   6    0.07    0.06
  -1  -5  -6    0.00    0.15
  -1  -5  -6    0.12    0.14
   1   5   6   -0.03    0.12
  -1   5  -6   -0.05    0.15
   1   5   6    0.08    0.13
   1   5   6    0.01    0.11
  -2  -5  -6    0.63    0.19
   2   5   6    0.53    0.16
  -2   5  -6    0.64    0.22
  -3  -5  -6    0.00    0.20
  -3  -5  -6    0.16    0.21
  -3   5  -6   -0.11    0.21
  -3   5  -6   -0.31    0.21
  -4  -5  -6    0.44    0.25
  -4  -5  -6   -0.06    0.22
  -4   5  -6    0.10    0.23
  -4   5  -6    0.43    0.28
  -5  -5  -6    0.17    0.25
  -5   5  -6    0.20    0.31
  -5   5  -6    0.03    0.26
  -6  -6   6    0.35    0.18
  -5  -6   6    0.51    0.17
  -4  -6   6    0.15    0.13
  -3  -6   6    0.54    0.14
   3   6  -6    0.78    0.15
  -3   6   6    0.50    0.12
   2  -6  -6    1.73    0.23
  -2  -6   6    1.85    0.19
  -2  -6   6    2.03    0.18
  -2   6   6    1.81    0.17
   2   6  -6    2.04    0.19
  -2   6   6    2.24    0.22
  -1  -6   6    1.29    0.16
  -1  -6   6    1.33    0.16
   1  -6  -6    1.22    0.21
  -1   6   6    1.32    0.16
  -1   6   6    1.07    0.18
   0  -6   6    0.50    0.13
   0  -6  -6    0.69    0.19
   0  -6  -6    0.41    0.15
   0  -6   6    0.34    0.13
   0   6   6    0.14    0.14
   0   6   6    0.38    0.14
   0   6  -6    0.82    0.18
  -1  -6  -6    0.51    0.18
   1  -6   6    0.14    0.10
  -1  -6  -6    0.31    0.15
  -1   6  -6    0.35    0.18
   1   6   6    0.09    0.13
  -2  -6  -6    0.91    0.20
  -2   6  -6    0.97    0.24
  -3  -6  -6    0.26    0.22
  -3   6  -6    0.03    0.22
  -3   6  -6   -0.05    0.22
  -4  -6  -6   -0.05    0.24
  -4  -6  -6   -0.17    0.21
  -4   6  -6    0.20    0.27
  -4   6  -6    0.05    0.24
  -5  -6  -6    0.58    0.27
  -5   6  -6   -0.02    0.32
  -5   6  -6    0.13    0.27
  -6  -7   6    0.65    0.20
  -5  -7   6    0.44    0.16
  -4  -7   6    0.27    0.13
  -3  -7   6    1.52    0.17
   3  -7  -6    1.47    0.24
   3   7  -6    1.85    0.19
  -3   7   6    1.50    0.17
  -2  -7   6    0.39    0.12
   2  -7  -6    0.27    0.19
  -2   7   6    0.26    0.12
   2   7  -6    0.29    0.13
  -1  -7   6    0.78    0.15
  -1  -7   6    0.71    0.14
   1  -7  -6    0.90    0.22
   1   7  -6    1.05    0.19
  -1   7   6    0.78    0.15
   0  -7  -6   -0.07    0.20
   0  -7   6    0.07    0.11
   0  -7   6   -0.20    0.10
   0   7   6   -0.10    0.11
   0   7  -6    0.21    0.18
   0   7   6    0.11    0.13
   1  -7   6    0.50    0.15
  -1  -7  -6    0.60    0.21
  -1  -7  -6    0.35    0.15
   1  -7   6    0.68    0.13
   1   7   6    0.25    0.14
  -1   7  -6    0.60    0.21
  -2  -7  -6    1.90    0.24
  -2   7  -6    2.19    0.28
  -3  -7  -6    0.13    0.21
  -3   7  -6    0.12    0.22
  -4  -7  -6    0.27    0.28
  -4  -7  -6   -0.04    0.21
  -4   7  -6   -0.03    0.23
  -5  -7  -6   -0.34    0.23
  -5   7  -6   -0.22    0.26
  -6  -8   6    0.28    0.20
  -5  -8   6    0.25    0.16
  -4  -8   6    0.22    0.14
   3  -8  -6    0.15    0.19
  -3  -8   6    0.29    0.11
   3   8  -6    0.07    0.12
  -3   8   6    0.32    0.12
  -2  -8   6    0.39    0.13
   2  -8  -6    0.39    0.21
   2   8  -6    0.71    0.15
   2   8  -6    0.42    0.14
  -2   8   6    0.69    0.14
  -1  -8   6    2.62    0.23
  -1  -8   6    2.68    0.22
   1  -8  -6    2.20    0.29
   1   8  -6    3.01    0.26
  -1   8   6    2.52    0.23
   0  -8  -6    1.69    0.27
   0  -8   6    1.30    0.17
   0  -8   6    1.53    0.20
   0   8   6    1.35    0.17
   0   8   6    1.38    0.19
   0   8  -6    1.74    0.24
   1  -8   6    0.46    0.15
  -1  -8  -6    0.78    0.23
  -1  -8  -6    0.70    0.18
   1  -8   6    0.37    0.12
   1   8   6    0.49    0.15
  -1   8  -6    1.00    0.24
  -2  -8  -6    0.68    0.20
  -2   8  -6    0.56    0.23
  -3  -8  -6   -0.22    0.20
  -3   8  -6    0.05    0.23
  -4  -8  -6   -0.34    0.28
  -4  -8  -6   -0.16    0.21
  -4   8  -6   -0.09    0.24
  -5  -8  -6   -0.04    0.26
  -5  -8  -6   -0.08    0.30
  -5   8  -6   -0.17    0.26
  -6  -9   6    0.24    0.18
  -5  -9   6    0.38    0.16
  -4  -9   6    0.40    0.15
   3  -9  -6    4.53    0.38
   3   9  -6    4.79    0.26
  -2  -9   6    0.49    0.14
   2  -9  -6    0.21    0.21
   2   9  -6    0.54    0.14
  -2   9   6    0.47    0.15
   2   9  -6    0.85    0.18
   1  -9  -6    6.27    0.45
  -1  -9   6    5.79    0.30
   1   9  -6    6.47    0.38
  -1   9   6    6.74    0.32
   0  -9  -6    0.34    0.26
   0  -9   6    0.20    0.14
   0  -9   6   -0.03    0.12
   0   9   6    0.03    0.13
   0   9   6    0.07    0.14
   0   9  -6    0.28    0.22
   1  -9   6    0.29    0.14
  -1  -9  -6    0.16    0.24
  -1   9  -6    0.73    0.25
   1   9   6    0.23    0.15
  -2  -9  -6    0.20    0.18
  -2   9  -6   -0.02    0.22
  -3  -9  -6    0.12    0.21
  -3   9  -6   -0.36    0.22
  -4  -9  -6    0.07    0.23
  -4  -9  -6    0.02    0.29
  -4   9  -6    0.16    0.25
  -5  -9  -6   -0.62    0.31
  -5  -9  -6    0.10    0.26
  -5   9  -6   -0.18    0.28
  -6 -10   6    0.37    0.21
  -5 -10   6    0.53    0.18
   3 -10  -6    3.47    0.33
   3  10  -6    3.89    0.26
  -3  10   6    3.93    0.26
   2 -10  -6    4.03    0.34
  -2 -10   6    3.64    0.24
   2  10  -6    4.29    0.30
  -2  10   6    3.99    0.27
   1 -10  -6    9.66    0.51
  -1 -10   6   10.13    0.40
  -1  10   6    9.42    0.39
  -1  10   6   10.04    0.38
   1  10  -6    9.52    0.45
   0 -10  -6    0.54    0.25
   0 -10   6    0.36    0.16
   0 -10   6    0.56    0.15
   0  10   6    0.59    0.17
   0  10  -6    0.66    0.25
   0  10   6    0.62    0.17
   1 -10   6    0.20    0.14
  -1  10  -6    0.44    0.24
  -2 -10  -6   -0.15    0.17
  -2  10  -6   -0.10    0.23
  -3 -10  -6   -0.28    0.20
  -3  10  -6    0.10    0.24
  -4 -10  -6    0.09    0.30
  -4  10  -6   -0.25    0.25
  -5 -11   6    0.18    0.17
   4 -11  -6    0.11    0.22
   3 -11  -6    0.22    0.21
   3  11  -6    0.72    0.16
   2 -11  -6    0.77    0.24
  -2 -11   6    0.96    0.16
  -2  11   6    0.85    0.17
   2  11  -6    1.17    0.21
  -1 -11   6    1.20    0.19
   1 -11  -6    0.93    0.26
   1  11  -6    0.87    0.22
  -1  11   6    0.90    0.19
   0 -11  -6    8.22    0.46
   0 -11   6    9.03    0.40
   0  11  -6    9.33    0.49
   0  11   6    8.62    0.41
   0  11   6    8.57    0.39
   1 -11   6    0.47    0.16
   1  11   6    0.87    0.20
  -1  11  -6    1.05    0.26
   2 -11   6    0.06    0.14
  -2 -11  -6   -0.20    0.17
   2  11   6   -0.10    0.16
  -2  11  -6   -0.37    0.22
  -3 -11  -6    0.12    0.21
   3  11   6   -0.03    0.18
  -3  11  -6   -0.18    0.23
  -4 -11  -6   -0.11    0.29
  -4  11  -6   -0.03    0.26
   4  11   6    0.04    0.18
  -5 -12   6    0.34    0.18
   4 -12  -6   -0.02    0.20
  -4  12   6    0.08    0.18
   3 -12  -6    0.40    0.24
  -3  12   6    0.13    0.18
   3  12  -6    0.36    0.16
  -2 -12   6    0.00    0.12
   2 -12  -6   -0.01    0.23
   2  12  -6    0.24    0.18
  -2  12   6   -0.11    0.16
  -2  12   6   -0.02    0.14
   1 -12  -6   -0.18    0.22
  -1 -12   6    0.05    0.13
   1  12  -6   -0.24    0.19
  -1  12   6    0.14    0.16
  -1  12   6    0.03    0.16
   0 -12  -6    1.99    0.28
   0 -12   6    1.99    0.23
   0  12  -6    2.24    0.31
   0  12   6    1.67    0.24
   1 -12   6    0.79    0.19
  -1  12  -6    1.35    0.28
   1  12   6    0.78    0.20
  -2 -12  -6   -0.25    0.18
   2 -12   6    0.05    0.16
  -2  12  -6    0.33    0.26
   2  12   6    0.10    0.17
  -3 -12  -6    0.30    0.23
  -3  12  -6    0.20    0.26
   3  12   6    0.30    0.21
  -4 -12  -6   -0.08    0.29
  -4  12  -6   -0.20    0.26
   4  12   6    0.10    0.19
  -5 -13   6    0.12    0.14
  -5  13   6   -0.01    0.19
   4 -13  -6   -0.13    0.20
  -4  13   6    0.01    0.18
   3 -13  -6   -0.01    0.22
  -3  13   6    0.18    0.17
   3  13  -6    0.13    0.15
   2 -13  -6    0.84    0.28
  -2  13   6    1.00    0.19
  -2  13   6    0.67    0.20
   2  13  -6    0.68    0.20
   1 -13  -6    0.43    0.26
  -1 -13   6    0.50    0.17
   1  13  -6    0.35    0.22
  -1  13   6    0.20    0.18
  -1  13   6   -0.16    0.14
   0 -13   6    0.50    0.17
   0  13   6    0.42    0.17
   0  13  -6    0.16    0.26
   1 -13   6    0.51    0.18
  -1  13  -6    0.43    0.27
   1  13   6    0.37    0.19
   2 -13   6    0.08    0.16
  -2  13  -6   -0.08    0.25
   2  13   6    0.12    0.19
  -3 -13  -6   -0.25    0.22
  -3  13  -6   -0.15    0.26
   3  13   6    0.05    0.20
  -4 -13  -6    0.39    0.29
  -4  13  -6    0.01    0.28
   4  13   6   -0.06    0.20
   4 -14  -6    0.22    0.23
  -4  14   6    0.26    0.21
   3 -14  -6    0.24    0.23
  -3  14   6    0.33    0.20
   3  14  -6    0.76    0.19
   2 -14  -6    0.74    0.26
   2  14  -6    0.70    0.22
  -2  14   6    0.50    0.20
  -1 -14   6   -0.11    0.12
   1 -14  -6    0.16    0.22
  -1  14   6    0.11    0.17
   1  14  -6    0.18    0.20
   0 -14   6    0.29    0.15
   0  14   6    0.22    0.18
   0  14  -6    0.06    0.26
   1 -14   6    0.33    0.17
   1  14   6    0.14    0.19
  -1  14  -6    0.24    0.27
   2 -14   6    0.23    0.18
   2  14   6    0.01    0.19
  -2  14  -6   -0.01    0.27
   3 -14   6    0.21    0.19
  -3 -14  -6   -0.05    0.24
  -3  14  -6   -0.42    0.27
   3  14   6   -0.31    0.19
   4 -15  -6    0.34    0.24
  -4  15   6    0.28    0.21
   3 -15  -6    0.35    0.25
  -3  15   6    0.71    0.22
   3  15  -6    0.71    0.20
   2 -15  -6    0.40    0.24
  -2  15   6    0.62    0.22
   2  15  -6    0.64    0.21
  -1 -15   6    0.00    0.15
   1 -15  -6    0.29    0.21
  -1  15   6   -0.07    0.17
   1  15  -6    0.23    0.20
   0 -15   6    0.00    0.13
   0  15   6    0.25    0.19
   0  15  -6    0.31    0.28
   1 -15   6    0.18    0.17
   1  15   6   -0.04    0.18
  -1  15  -6    0.54    0.29
   2 -15   6    0.06    0.17
   2  15   6   -0.19    0.19
  -2  15  -6   -0.43    0.26
  -3 -15  -6    0.32    0.24
   3 -15   6    0.26    0.21
   3  15   6    0.41    0.24
  -3  15  -6   -0.10    0.29
   3 -16  -6    0.89    0.27
  -3  16   6    0.72    0.23
   3  16  -6    0.72    0.19
   2 -16  -6    0.74    0.25
  -2  16   6    0.62    0.21
   2  16  -6    0.63    0.21
   1  16  -6    0.13    0.21
  -1  16   6    0.41    0.20
   0 -16   6   -0.01    0.14
   0  16  -6    0.29    0.26
   0  16   6    0.04    0.19
   1 -16   6    0.17    0.16
   1  16   6    0.18    0.20
  -1  16  -6    0.02    0.29
   2 -16   6    0.20    0.18
   2  16   6    0.29    0.22
  -2  16  -6    0.09    0.29
   2 -17  -6    0.45    0.24
  -2  17   6    0.64    0.22
   2  17  -6    0.47    0.21
  -1  17   6    0.23    0.21
   1  17  -6    0.11    0.22
   0 -17   6    0.28    0.20
   0  17   6    0.30    0.21
   0  17  -6    0.55    0.27
   1 -17   6    0.00    0.15
   1  17   6    0.19    0.20
  -1  17  -6    0.05    0.30
  -1  18   6    0.54    0.23
   1  18  -6    0.37    0.23
   0 -18   6    0.00    0.21
   0  18  -6    0.14    0.25
   0  18   6    0.30    0.20
  -5   0   7    0.30    0.15
  -4   0   7    1.29    0.20
  -3   0   7    0.13    0.12
   3   0  -7    0.28    0.15
  -3   0   7    0.05    0.12
  -2   0   7    0.44    0.14
   2   0  -7    0.77    0.15
  -1   0   7    0.89    0.15
   1   0  -7    0.86    0.15
  -1   0   7    0.90    0.14
   0   0  -7    0.04    0.13
   0   0   7    0.21    0.12
   0   0   7    0.14    0.12
   1   0   7    0.33    0.14
   1   0   7    0.36    0.13
   1   0   7    0.56    0.13
  -1   0  -7    0.44    0.17
   1   0   7    0.43    0.11
   2   0   7    9.38    0.38
   2   0   7   10.53    0.40
  -2   0  -7   10.38    0.40
  -2   0  -7   10.26    0.42
   2   0   7   10.68    0.41
  -2   0  -7   10.68    0.45
  -3   0  -7    0.11    0.18
  -3   0  -7    0.65    0.24
   3   0   7    0.12    0.14
  -3   0  -7    0.38    0.24
  -4   0  -7   -0.22    0.26
  -4   0  -7   -0.12    0.25
  -5   0  -7    0.07    0.31
  -5   0  -7   -0.02    0.27
  -6  -1   7    1.05    0.20
  -5  -1   7    0.46    0.18
  -5   1   7    0.45    0.16
  -4  -1   7    4.70    0.28
  -4  -1   7    4.19    0.28
  -4   1   7    4.84    0.29
  -3  -1   7    5.04    0.27
   3  -1  -7    4.54    0.32
  -3   1   7    4.72    0.27
  -3   1   7    4.77    0.27
  -2  -1   7    3.07    0.22
   2  -1  -7    2.84    0.24
  -2   1   7    2.92    0.22
  -2   1   7    2.76    0.20
   2   1  -7    2.80    0.24
  -1  -1   7    0.57    0.14
   1  -1  -7    0.78    0.16
  -1  -1   7    0.39    0.13
   1   1  -7    0.50    0.13
  -1   1   7    0.60    0.13
   0  -1   7    0.03    0.11
   0  -1   7    0.16    0.11
   0  -1  -7    0.23    0.13
   0   1   7   -0.11    0.10
   0   1   7   -0.07    0.09
   0   1   7   -0.03    0.11
   0   1  -7    0.17    0.13
   1  -1   7    0.37    0.13
   1  -1   7    0.41    0.14
   1  -1   7    0.48    0.11
  -1  -1  -7    0.41    0.18
  -1   1  -7    0.16    0.16
   1   1   7    0.16    0.12
   1   1   7    0.60    0.15
  -1   1  -7    0.57    0.16
   1   1   7    0.27    0.09
   1   1   7    0.44    0.13
   2  -1   7    5.45    0.32
   2  -1   7    4.68    0.29
  -2  -1  -7    4.85    0.37
  -2  -1  -7    4.60    0.33
  -2  -1  -7    4.64    0.35
  -2  -1  -7    4.73    0.31
   2  -1   7    4.79    0.29
   2   1   7    4.37    0.30
  -2   1  -7    4.72    0.35
  -2   1  -7    5.20    0.34
   2   1   7    4.41    0.28
   2   1   7    4.13    0.29
  -3  -1  -7    2.44    0.31
  -3  -1  -7    2.60    0.26
  -3  -1  -7    2.48    0.30
   3   1   7    2.70    0.25
  -3   1  -7    2.66    0.31
  -3   1  -7    2.76    0.31
  -4  -1  -7    0.14    0.25
  -4  -1  -7   -0.29    0.24
  -4   1  -7   -0.66    0.25
  -4   1  -7    0.32    0.26
  -5  -1  -7   -0.25    0.27
  -5  -1  -7   -0.25    0.30
  -5   1  -7    0.14    0.28
  -5   1  -7    0.01    0.29
  -6  -2   7    0.29    0.17
  -5  -2   7    1.29    0.21
  -5   2   7    1.21    0.19
  -4  -2   7   14.87    0.47
  -4  -2   7   14.64    0.49
  -4   2   7   15.34    0.49
  -3  -2   7    2.99    0.23
  -3   2   7    2.75    0.24
  -3   2   7    2.96    0.23
   3   2  -7    2.95    0.27
  -2  -2   7    1.68    0.18
   2  -2  -7    1.66    0.20
  -2   2   7    1.47    0.16
   2   2  -7    1.66    0.18
  -2   2   7    1.51    0.17
  -1  -2   7    0.28    0.12
  -1  -2   7    0.34    0.13
   1  -2  -7    0.41    0.14
   1   2  -7    0.34    0.13
  -1   2   7    0.51    0.13
  -1   2   7    0.51    0.12
   0  -2   7    3.07    0.22
   0  -2   7    3.02    0.23
   0  -2  -7    3.01    0.26
   0   2  -7    3.15    0.25
   0   2   7    3.57    0.21
   0   2   7    2.95    0.22
   1  -2   7    0.04    0.12
   1  -2   7    0.36    0.12
  -1  -2  -7    0.03    0.17
   1   2   7    0.22    0.14
  -1   2  -7    0.06    0.15
   1   2   7    0.26    0.13
   1   2   7    0.12    0.10
   1   2   7    0.00    0.12
   2  -2   7   -0.09    0.15
   2  -2   7    0.51    0.15
  -2  -2  -7    0.13    0.17
  -2  -2  -7    0.21    0.20
   2  -2   7    0.13    0.09
   2   2   7    0.12    0.14
  -2   2  -7   -0.24    0.21
   2   2   7    0.06    0.14
  -2   2  -7    0.37    0.20
  -3  -2  -7    0.25    0.20
  -3  -2  -7    0.45    0.24
  -3   2  -7    0.53    0.25
  -3   2  -7    0.70    0.25
  -4  -2  -7    0.22    0.27
  -4  -2  -7   -0.07    0.25
  -4   2  -7    0.30    0.26
  -4   2  -7    0.26    0.28
  -5  -2  -7    0.65    0.31
  -5  -2  -7   -0.33    0.28
  -5   2  -7    0.11    0.31
  -5   2  -7    0.22    0.28
  -6  -3   7    0.03    0.16
  -5  -3   7    0.37    0.16
  -5   3   7    0.32    0.14
  -4  -3   7    0.35    0.14
  -4   3   7    0.45    0.15
  -3  -3   7    2.77    0.24
  -3   3   7    2.57    0.22
   3   3  -7    2.39    0.22
  -3   3   7    2.38    0.22
  -2  -3   7    0.13    0.12
   2  -3  -7    0.08    0.16
  -2  -3   7    0.21    0.12
  -2   3   7    0.20    0.12
   2   3  -7    0.07    0.12
  -2   3   7    0.15    0.13
  -1  -3   7    6.56    0.29
   1  -3  -7    6.05    0.33
  -1  -3   7    6.21    0.29
   1   3  -7    5.99    0.30
  -1   3   7    6.75    0.29
  -1   3   7    6.36    0.28
   0  -3   7    2.30    0.21
   0  -3   7    1.97    0.19
   0  -3  -7    2.59    0.23
   0   3   7    2.22    0.20
   0   3  -7    2.16    0.20
   0   3   7    2.16    0.19
  -1  -3  -7    0.25    0.18
   1  -3   7    0.26    0.11
   1   3   7    0.43    0.14
   1   3   7    0.25    0.11
   1   3   7    0.32    0.14
   1   3   7    0.00    0.13
  -1   3  -7    0.31    0.16
  -2  -3  -7    0.16    0.20
  -2  -3  -7    0.33    0.19
   2  -3   7    0.19    0.12
  -2   3  -7    0.26    0.20
   2   3   7    0.17    0.15
   2   3   7    0.23    0.15
  -2   3  -7    0.16    0.21
  -3  -3  -7    0.02    0.23
  -3  -3  -7    0.01    0.21
  -3   3  -7   -0.22    0.23
  -3   3  -7    0.17    0.25
  -4  -3  -7    0.51    0.26
  -4   3  -7    0.37    0.29
  -4   3  -7   -0.13    0.25
  -5  -3  -7   -0.07    0.30
  -5  -3  -7    0.07    0.28
  -5   3  -7   -0.25    0.31
  -5   3  -7   -0.06    0.27
  -6  -4   7    0.35    0.18
  -5  -4   7    1.23    0.21
  -4  -4   7    0.12    0.13
  -4   4   7    0.19    0.14
  -3  -4   7   -0.11    0.11
   3   4  -7   -0.08    0.12
  -3   4   7   -0.15    0.11
   2  -4  -7    2.43    0.25
  -2  -4   7    2.45    0.21
   2   4  -7    2.51    0.23
  -2   4   7    2.62    0.23
  -2   4   7    2.39    0.21
  -1  -4   7   12.30    0.40
   1  -4  -7   11.56    0.44
  -1  -4   7   11.53    0.40
   1   4  -7   11.11    0.41
  -1   4   7   11.35    0.39
  -1   4   7   12.92    0.41
   0  -4   7    1.29    0.18
   0  -4  -7    1.36    0.20
   0  -4   7    1.09    0.16
   0   4   7    1.26    0.17
   0   4   7    1.06    0.17
  -1  -4  -7    0.77    0.18
  -1  -4  -7    1.11    0.21
   1  -4   7    0.73    0.13
   1   4   7    0.89    0.14
  -1   4  -7    1.40    0.20
   1   4   7    0.68    0.16
  -2  -4  -7   -0.24    0.18
  -2  -4  -7    0.24    0.19
   2  -4   7   -0.16    0.10
   2   4   7   -0.07    0.06
  -2   4  -7    0.03    0.22
  -3  -4  -7   -0.09    0.22
  -3  -4  -7   -0.12    0.21
  -3   4  -7    0.37    0.25
  -3   4  -7   -0.25    0.21
  -4  -4  -7   -0.39    0.23
  -4  -4  -7   -0.22    0.23
  -4   4  -7    0.27    0.26
  -4   4  -7   -0.12    0.27
  -5  -4  -7    0.18    0.27
  -5   4  -7    0.35    0.30
  -5   4  -7    0.18    0.33
  -6  -5   7    1.01    0.22
  -5  -5   7    1.53    0.22
  -4  -5   7    0.11    0.12
  -4   5   7    0.12    0.12
  -3  -5   7    0.89    0.17
  -3   5   7    0.82    0.16
  -2  -5   7    0.22    0.12
   2  -5  -7    0.45    0.19
  -2   5   7    0.02    0.14
   2   5  -7    0.60    0.15
  -2   5   7    0.24    0.12
   1  -5  -7    2.25    0.25
  -1  -5   7    2.25    0.20
  -1  -5   7    2.11    0.21
  -1   5   7    2.13    0.21
   1   5  -7    2.22    0.21
  -1   5   7    2.04    0.20
   0  -5   7    0.65    0.14
   0  -5  -7    0.49    0.20
   0  -5   7    0.43    0.13
   0   5   7    0.57    0.15
  -1  -5  -7    0.56    0.20
   1  -5   7    0.29    0.11
  -1  -5  -7    0.13    0.16
   1   5   7    0.15    0.12
  -1   5  -7    0.49    0.18
  -2  -5  -7    0.00    0.19
  -2  -5  -7    0.01    0.19
  -2   5  -7    0.31    0.22
  -3  -5  -7    0.15    0.22
  -3  -5  -7    0.15    0.23
  -3   5  -7    0.60    0.27
  -4  -5  -7    0.10    0.24
  -4  -5  -7    0.07    0.24
  -4   5  -7    0.02    0.26
  -5  -5  -7    0.07    0.27
  -6  -6   7    1.47    0.24
  -5  -6   7    0.96    0.20
  -4  -6   7    0.33    0.13
  -4   6   7    0.10    0.11
   3  -6  -7    1.31    0.24
  -3   6   7    1.25    0.17
   2  -6  -7   -0.04    0.19
  -2  -6   7    0.19    0.12
  -2   6   7    0.16    0.13
   1  -6  -7    0.20    0.20
  -1  -6   7    0.50    0.14
  -1  -6   7    0.20    0.13
  -1   6   7    0.53    0.15
  -1   6   7    0.47    0.16
   0  -6   7    0.83    0.15
   0  -6  -7    1.06    0.24
   0  -6   7    0.59    0.15
   0   6  -7    0.68    0.20
   0   6   7    0.85    0.17
  -1  -6  -7    1.47    0.21
  -1  -6  -7    1.85    0.25
  -1   6  -7    2.08    0.24
   1   6   7    1.58    0.19
  -2  -6  -7    0.64    0.20
  -2   6  -7    0.62    0.24
  -3  -6  -7    0.16    0.23
  -3   6  -7   -0.13    0.24
  -4  -6  -7   -0.10    0.25
  -4  -6  -7   -0.18    0.23
  -4   6  -7   -0.03    0.26
  -5  -6  -7   -0.11    0.26
  -5   6  -7   -0.45    0.27
  -6  -7   7    0.67    0.20
  -5  -7   7   -0.08    0.12
  -4  -7   7    0.69    0.16
  -4   7   7    0.41    0.13
   3  -7  -7    1.65    0.25
  -3  -7   7    1.74    0.19
  -3   7   7    1.56    0.19
   2  -7  -7   -0.05    0.20
  -2  -7   7   -0.03    0.12
  -2   7   7   -0.19    0.11
   1  -7  -7    0.34    0.23
  -1  -7   7    0.41    0.14
  -1   7   7    0.50    0.15
   0  -7   7    0.13    0.13
   0  -7   7    0.13    0.12
   0  -7  -7   -0.07    0.22
   0   7  -7    0.02    0.18
   0   7   7    0.32    0.15
   1  -7   7    0.87    0.14
  -1  -7  -7    0.81    0.24
  -1  -7  -7    0.80    0.18
   1   7   7    0.81    0.17
  -1   7  -7    1.31    0.24
  -2  -7  -7    0.38    0.19
  -2   7  -7    0.26    0.23
  -3  -7  -7    0.01    0.23
  -3   7  -7   -0.08    0.25
  -4  -7  -7   -0.07    0.23
  -4  -7  -7   -0.68    0.25
  -4   7  -7   -0.22    0.26
  -5  -7  -7    0.02    0.26
  -5   7  -7   -0.28    0.28
  -6  -8   7    0.62    0.20
  -5  -8   7    0.10    0.13
  -4  -8   7    0.41    0.15
  -3  -8   7    1.91    0.20
   3  -8  -7    1.36    0.25
  -3   8   7    1.69    0.18
   2  -8  -7    0.89    0.24
  -2  -8   7    0.45    0.14
  -2   8   7    0.83    0.16
   1  -8  -7    0.89    0.26
  -1  -8   7    0.77    0.17
  -1   8   7    0.59    0.16
   1   8  -7    0.78    0.21
   0  -8  -7    0.59    0.27
   0  -8   7    0.20    0.14
   0  -8   7    0.14    0.14
   0   8  -7    0.33    0.22
   0   8   7    0.42    0.16
  -1  -8  -7    0.21    0.23
   1  -8   7    0.24    0.15
  -1  -8  -7    0.29    0.17
  -1   8  -7    0.17    0.23
  -2  -8  -7    0.00    0.18
  -2   8  -7    0.08    0.24
  -3  -8  -7   -0.17    0.22
  -3   8  -7    0.36    0.25
  -4  -8  -7    0.15    0.23
  -4  -8  -7    0.02    0.28
  -4   8  -7    0.07    0.27
  -6  -9   7    0.38    0.17
  -5  -9   7   -0.09    0.13
  -4  -9   7    0.83    0.18
   3  -9  -7    0.37    0.21
  -3  -9   7    0.49    0.14
  -3   9   7    0.58    0.15
   2  -9  -7    1.06    0.26
  -2  -9   7    0.95    0.17
  -2   9   7    1.30    0.20
   1  -9  -7    4.00    0.37
  -1  -9   7    3.46    0.27
  -1   9   7    3.20    0.28
   1   9  -7    4.20    0.32
   0  -9   7    2.27    0.22
   0  -9   7    1.83    0.22
   0  -9  -7    1.96    0.31
   0   9  -7    2.22    0.28
   0   9   7    1.78    0.23
   0   9   7    1.84    0.20
   1  -9   7    0.23    0.16
  -1  -9  -7    0.17    0.17
  -1   9  -7    0.64    0.26
  -2  -9  -7    0.04    0.19
  -2   9  -7   -0.14    0.24
  -3  -9  -7    0.08    0.23
  -3   9  -7   -0.48    0.24
  -4  -9  -7   -0.73    0.27
  -4  -9  -7    0.07    0.24
  -4   9  -7    0.17    0.28
  -5 -10   7   -0.04    0.13
   4 -10  -7    0.10    0.20
   3 -10  -7   -0.04    0.20
  -3  10   7    0.20    0.15
  -2 -10   7    5.21    0.29
   2 -10  -7    3.98    0.36
   2  10  -7    4.77    0.31
  -2  10   7    4.48    0.30
   1 -10  -7    3.41    0.37
  -1 -10   7    3.85    0.28
  -1  10   7    3.63    0.29
   1  10  -7    4.00    0.35
   0 -10  -7    0.71    0.29
   0 -10   7    0.74    0.18
   0  10  -7    0.40    0.25
   0  10   7    0.81    0.19
   1 -10   7    0.79    0.18
  -1  10  -7    1.15    0.27
   1  10   7    0.92    0.20
  -2 -10  -7    0.14    0.20
  -2  10  -7    0.08    0.26
  -3 -10  -7   -0.16    0.20
  -3  10  -7   -0.17    0.27
  -4 -10  -7    0.10    0.33
  -4 -10  -7    0.00    0.25
  -4  10  -7    0.40    0.30
  -5 -11   7    0.32    0.16
   4 -11  -7    0.32    0.22
   3 -11  -7    0.67    0.24
  -3  11   7    0.44    0.17
  -2 -11   7    0.30    0.15
   2 -11  -7    0.11    0.24
  -2  11   7    0.26    0.16
   2  11  -7    0.01    0.16
  -1 -11   7    0.84    0.18
   1 -11  -7    1.20    0.28
   1  11  -7    0.62    0.22
  -1  11   7    0.82    0.20
   0 -11   7    0.72    0.19
   0 -11  -7    0.69    0.28
   0  11   7    0.91    0.21
   0  11  -7    0.92    0.28
   1 -11   7   -0.04    0.14
  -1  11  -7    0.48    0.28
  -2 -11  -7   -0.16    0.19
   2 -11   7    0.08    0.15
  -2  11  -7   -0.01    0.27
  -3 -11  -7   -0.09    0.22
  -3  11  -7   -0.10    0.27
  -4 -11  -7   -0.03    0.25
  -4 -11  -7   -0.47    0.31
  -4  11  -7   -0.10    0.29
  -5 -12   7    0.54    0.17
   4 -12  -7    0.06    0.22
   3 -12  -7    0.08    0.22
   2 -12  -7    0.10    0.23
  -2 -12   7    0.28    0.14
  -2  12   7    0.06    0.16
   2  12  -7    0.45    0.19
  -1 -12   7    0.46    0.17
   1 -12  -7    0.65    0.27
   1  12  -7    0.13    0.21
  -1  12   7    0.26    0.18
   0 -12   7    2.56    0.28
   0  12  -7    1.92    0.32
   0  12   7    2.00    0.27
   1 -12   7    0.08    0.16
  -1  12  -7    0.40    0.28
   2 -12   7    0.11    0.17
  -2 -12  -7   -0.08    0.19
  -2  12  -7   -0.16    0.27
  -3 -12  -7   -0.21    0.23
  -3  12  -7   -0.17    0.29
   4 -13  -7    0.14    0.24
   3 -13  -7    0.25    0.25
   2 -13  -7    1.29    0.29
  -2  13   7    0.52    0.19
   2  13  -7    1.29    0.23
  -1 -13   7   -0.04    0.14
   1 -13  -7    0.07    0.23
  -1  13   7    0.09    0.16
  -1  13   7    0.01    0.17
   1  13  -7    0.00    0.20
   0 -13   7    0.78    0.21
   0  13   7    0.47    0.20
   0  13  -7    0.58    0.28
   1 -13   7    0.10    0.15
  -1  13  -7   -0.15    0.28
   1  13   7    0.25    0.19
   2 -13   7    0.03    0.17
   2  13   7   -0.03    0.19
  -2  13  -7   -0.07    0.29
  -3 -13  -7    0.04    0.25
  -3  13  -7   -0.09    0.31
   3  13   7    0.13    0.21
   4 -14  -7    0.74    0.27
  -4  14   7    0.27    0.20
   3 -14  -7    0.25    0.25
  -3  14   7    0.23    0.19
   2 -14  -7    0.46    0.28
   2  14  -7    0.55    0.20
  -2  14   7    0.71    0.21
  -2  14   7    0.34    0.19
  -1 -14   7   -0.13    0.15
   1 -14  -7    0.59    0.26
   1  14  -7    0.07    0.20
  -1  14   7    0.06    0.17
   0 -14   7    0.21    0.18
   0  14   7    0.00    0.17
   0  14  -7    0.49    0.29
   1 -14   7    0.18    0.16
   1  14   7    0.14    0.19
  -1  14  -7    0.24    0.29
   2 -14   7   -0.05    0.16
   2  14   7   -0.13    0.20
  -2  14  -7    0.21    0.31
  -3 -14  -7   -0.53    0.22
  -3  14  -7   -0.51    0.31
   3  14   7   -0.09    0.21
   3 -15  -7    0.59    0.27
  -3  15   7    0.26    0.20
   2 -15  -7    0.99    0.27
   2  15  -7    0.63    0.21
  -2  15   7    0.72    0.21
  -1 -15   7    0.09    0.16
   1  15  -7    0.07    0.19
  -1  15   7   -0.05    0.17
   0 -15   7    0.21    0.19
   0  15   7    0.13    0.18
   0  15  -7   -0.24    0.28
   1 -15   7    0.25    0.17
   1  15   7   -0.14    0.17
  -1  15  -7   -0.26    0.30
   2 -15   7   -0.16    0.16
  -2  15  -7   -0.23    0.32
   2  15   7    0.08    0.21
   3 -16  -7    0.12    0.24
  -3  16   7    0.10    0.22
   2 -16  -7    0.25    0.24
   2  16  -7    0.33    0.20
  -2  16   7    0.30    0.21
  -1  16   7    0.11    0.18
   1  16  -7    0.52    0.23
   0 -16   7    0.00    0.19
   0  16  -7   -0.20    0.28
   0  16   7    0.36    0.21
   1 -16   7    0.03    0.16
  -1  16  -7   -0.33    0.30
   1  16   7    0.07    0.19
   2 -17  -7    1.24    0.26
   2  17  -7    1.15    0.23
  -2  17   7    0.76    0.24
   1  17  -7    0.70    0.24
  -1  17   7    0.26    0.22
   0 -17   7    0.00    0.20
   0  17   7    0.27    0.21
   0  17  -7    0.03    0.26
  -6   0   8    0.21    0.15
  -5   0   8    0.75    0.18
  -4   0   8    0.15    0.15
  -3   0   8   13.96    0.48
  -2   0   8    0.27    0.14
   1   0  -8    0.42    0.15
   0   0   8    0.52    0.14
   0   0  -8    0.51    0.17
  -1   0  -8    0.65    0.21
   1   0   8    0.56    0.13
  -2   0  -8    4.02    0.33
  -2   0  -8    3.76    0.31
  -2   0  -8    3.75    0.31
  -2   0  -8    3.71    0.32
   2   0   8    3.52    0.28
  -3   0  -8    0.62    0.26
  -3   0  -8    0.65    0.26
  -4   0  -8    0.46    0.28
  -4   0  -8    0.48    0.30
  -5   0  -8    0.36    0.34
  -5   0  -8    0.20    0.30
  -6  -1   8    0.30    0.17
  -5  -1   8    0.85    0.19
  -5   1   8    0.62    0.17
  -4  -1   8    0.81    0.16
  -4  -1   8    0.82    0.18
  -4   1   8    0.81    0.18
  -3  -1   8    5.23    0.30
  -3   1   8    5.07    0.30
  -3   1   8    4.78    0.27
   2  -1  -8    3.25    0.28
  -2   1   8    3.00    0.24
   1  -1  -8   -0.11    0.14
  -1  -1   8   -0.14    0.12
   1   1  -8    0.18    0.13
   0  -1  -8    0.34    0.16
   0  -1   8    0.17    0.13
   0   1   8    0.09    0.09
   0   1   8    0.19    0.14
   0   1  -8    0.11    0.15
   1  -1   8    0.11    0.13
  -1  -1  -8    0.16    0.18
   1   1   8    0.35    0.14
  -1   1  -8    0.33    0.19
   2  -1   8    0.75    0.17
  -2  -1  -8    0.71    0.23
  -2  -1  -8    0.74    0.24
   2  -1   8    0.30    0.14
  -2  -1  -8    1.27    0.26
  -2  -1  -8    0.89    0.21
  -2   1  -8    1.14    0.24
  -2   1  -8    0.52    0.23
  -3  -1  -8    0.09    0.25
  -3  -1  -8   -0.21    0.21
  -3  -1  -8   -0.14    0.25
  -3  -1  -8   -0.20    0.19
  -3   1  -8   -0.17    0.22
  -3   1  -8    0.23    0.25
  -4  -1  -8    0.42    0.28
  -4  -1  -8    0.20    0.27
  -4   1  -8    0.42    0.31
  -4   1  -8   -0.14    0.26
  -5  -1  -8    0.51    0.35
  -5  -1  -8    0.17    0.32
  -5   1  -8   -0.50    0.30
  -5   1  -8   -0.08    0.29
  -6  -2   8    0.25    0.16
  -5  -2   8    0.39    0.17
  -5   2   8    0.22    0.15
  -4  -2   8    2.51    0.25
  -4   2   8    2.50    0.24
  -3  -2   8    4.95    0.29
  -3   2   8    4.87    0.29
  -3   2   8    4.46    0.28
  -2   2   8    0.25    0.13
  -2   2   8    0.35    0.14
  -1  -2   8    1.85    0.20
   1  -2  -8    1.89    0.21
  -1   2   8    1.94    0.18
   0  -2  -8    0.13    0.16
   0  -2   8   -0.01    0.12
   0   2   8    0.18    0.12
   0   2  -8    0.23    0.15
  -1  -2  -8    0.56    0.21
   1  -2   8    0.56    0.14
  -1   2  -8    0.66    0.19
   1   2   8    0.31    0.14
  -1   2  -8    1.02    0.19
   2  -2   8    0.10    0.09
  -2  -2  -8    0.18    0.19
   2  -2   8   -0.03    0.11
  -2  -2  -8    0.36    0.22
  -2   2  -8    0.61    0.21
  -2   2  -8   -0.15    0.22
  -3  -2  -8   -0.35    0.20
  -3  -2  -8    0.22    0.25
  -3  -2  -8    0.02    0.24
  -3   2  -8    0.37    0.25
  -3   2  -8    0.04    0.25
  -4  -2  -8    0.63    0.28
  -4  -2  -8    0.14    0.28
  -4   2  -8    0.01    0.28
  -4   2  -8    0.25    0.29
  -5  -2  -8   -0.16    0.33
  -5  -2  -8   -0.09    0.31
  -5   2  -8   -0.40    0.32
  -6  -3   8    0.40    0.19
  -5  -3   8    1.11    0.21
  -5   3   8    0.77    0.16
  -4  -3   8    2.44    0.25
  -4   3   8    2.59    0.24
  -3  -3   8    4.42    0.28
  -3   3   8    4.23    0.28
   2  -3  -8    4.25    0.32
  -2  -3   8    3.92    0.26
  -2   3   8    4.21    0.26
  -2   3   8    4.39    0.27
   1  -3  -8    1.77    0.22
  -1  -3   8    1.96    0.21
  -1   3   8    2.16    0.21
  -1   3   8    2.31    0.21
   0  -3  -8    0.16    0.18
   0  -3   8   -0.20    0.11
   0   3  -8    0.04    0.14
   0   3   8    0.09    0.12
   1  -3   8    0.27    0.13
  -1  -3  -8    0.31    0.21
  -1   3  -8    0.58    0.19
   1   3   8    0.04    0.16
  -2  -3  -8    0.02    0.19
   2  -3   8    0.02    0.05
  -2  -3  -8    0.11    0.21
  -2   3  -8    0.33    0.22
  -3  -3  -8    0.10    0.24
  -3  -3  -8    0.14    0.23
  -3   3  -8   -0.23    0.23
  -4  -3  -8   -0.25    0.27
  -4  -3  -8    0.19    0.28
  -4   3  -8   -0.24    0.27
  -5  -3  -8   -0.03    0.32
  -5  -3  -8    0.18    0.32
  -5   3  -8   -0.12    0.31
  -6  -4   8    0.37    0.19
  -5  -4   8   -0.04    0.14
  -5   4   8    0.09    0.13
  -4  -4   8    0.77    0.17
  -4   4   8    0.78    0.16
  -3  -4   8    1.04    0.18
  -3   4   8    1.05    0.17
  -2  -4   8    0.77    0.16
   2  -4  -8    0.70    0.20
  -2   4   8    0.62    0.15
  -2   4   8    0.26    0.15
  -1  -4   8    0.73    0.16
   1  -4  -8    1.03    0.20
  -1   4   8    0.55    0.16
  -1   4   8    0.52    0.16
   0  -4   8    2.99    0.24
   0  -4  -8    3.25    0.28
   0   4   8    2.98    0.25
   0   4  -8    2.59    0.24
  -1  -4  -8    0.11    0.17
  -1  -4  -8    0.22    0.22
   1  -4   8    0.13    0.12
  -1   4  -8    0.44    0.20
  -2  -4  -8    0.18    0.20
  -2  -4  -8    0.50    0.20
  -2   4  -8   -0.01    0.21
  -3  -4  -8    0.40    0.25
  -3  -4  -8    0.20    0.22
  -3   4  -8   -0.15    0.25
  -4  -4  -8    0.08    0.28
  -4   4  -8   -0.65    0.25
  -5  -4  -8    0.45    0.35
  -5  -4  -8   -0.08    0.30
  -5   4  -8   -0.02    0.32
  -6  -5   8    0.12    0.17
  -5  -5   8    0.52    0.17
  -4  -5   8    1.71    0.21
  -4   5   8    1.87    0.20
  -3   5   8    1.87    0.20
   2  -5  -8    0.13    0.19
  -2  -5   8    0.50    0.15
  -2   5   8    0.35    0.14
  -1  -5   8    0.51    0.15
   1  -5  -8    0.24    0.20
  -1   5   8    0.35    0.15
   0  -5  -8    2.77    0.30
   0  -5   8    2.18    0.23
   0  -5   8    2.36    0.22
   1  -5   8    0.30    0.13
  -1  -5  -8    0.23    0.21
  -1  -5  -8    0.21    0.17
   1   5   8    0.29    0.13
  -1   5  -8    0.29    0.19
  -2  -5  -8   -0.04    0.19
  -2   5  -8    0.24    0.23
  -3  -5  -8    0.05    0.25
  -3  -5  -8    0.04    0.24
  -3   5  -8   -0.41    0.24
  -4  -5  -8    0.11    0.27
  -4  -5  -8    0.06    0.27
  -4   5  -8   -0.28    0.29
  -5  -5  -8    0.38    0.31
  -6  -6   8    0.55    0.19
  -5  -6   8    0.20    0.14
  -4  -6   8    1.62    0.21
  -4   6   8    1.88    0.20
   3  -6  -8    0.21    0.20
  -3   6   8    0.53    0.14
  -2  -6   8    0.77    0.17
   2  -6  -8    0.51    0.21
  -2   6   8    0.44    0.15
  -1  -6   8    0.20    0.15
   1  -6  -8    0.84    0.24
  -1   6   8    0.24    0.15
   0  -6  -8    0.23    0.23
   0  -6   8    0.30    0.15
  -1  -6  -8    0.05    0.16
  -1  -6  -8    0.24    0.23
   1  -6   8    0.32    0.12
  -1   6  -8   -0.16    0.20
   1   6   8   -0.04    0.13
  -2  -6  -8    0.29    0.20
  -2   6  -8   -0.19    0.23
  -3  -6  -8    0.24    0.25
  -3   6  -8    0.22    0.26
  -4  -6  -8    0.28    0.28
  -4  -6  -8   -0.01    0.26
  -4   6  -8   -0.40    0.29
  -6  -7   8    0.32    0.17
  -5  -7   8    0.18    0.14
  -4  -7   8    0.06    0.13
  -4   7   8   -0.01    0.12
   3  -7  -8    0.67    0.22
  -3  -7   8    0.89    0.17
  -3   7   8    0.43    0.14
   2  -7  -8    0.11    0.20
  -2  -7   8    0.08    0.14
  -2   7   8    0.15    0.13
  -1  -7   8   -0.09    0.13
   1  -7  -8    0.13    0.23
  -1   7   8    0.20    0.15
   0  -7  -8    0.16    0.25
   0  -7   8   -0.04    0.13
   0   7   8    0.11    0.15
   0   7  -8    0.02    0.20
   1  -7   8    0.08    0.04
  -1  -7  -8    0.11    0.23
  -1  -7  -8    0.25    0.17
  -1   7  -8    0.26    0.22
   1   7   8    0.23    0.15
  -2  -7  -8    0.03    0.18
  -2   7  -8   -0.22    0.23
  -3  -7  -8    0.14    0.25
  -3   7  -8   -0.31    0.27
  -4  -7  -8    0.01    0.28
  -4  -7  -8    0.02    0.26
  -4   7  -8    0.15    0.31
  -6  -8   8    1.23    0.22
  -5  -8   8   -0.02    0.12
  -4  -8   8    0.20    0.13
  -4   8   8    0.19    0.14
  -3  -8   8    0.10    0.14
   3  -8  -8   -0.12    0.19
  -3   8   8    0.25    0.14
   2  -8  -8    1.19    0.26
  -2  -8   8    1.87    0.22
  -2   8   8    1.84    0.21
   1  -8  -8    0.03    0.26
  -1  -8   8    0.31    0.15
  -1   8   8   -0.10    0.14
   0  -8   8    1.34    0.21
   0  -8  -8    1.81    0.31
   0   8  -8    2.11    0.26
   0   8   8    1.82    0.23
  -1  -8  -8    0.31    0.17
  -1   8  -8    0.12    0.24
  -2  -8  -8    0.05    0.20
  -2   8  -8   -0.18    0.24
  -3  -8  -8    0.03    0.24
  -3   8  -8    0.07    0.27
  -4  -8  -8   -0.39    0.27
  -4  -8  -8    0.24    0.27
  -4   8  -8    0.21    0.32
  -5  -9   8    0.13    0.13
   3  -9  -8    0.07    0.20
  -3  -9   8    0.39    0.15
  -3   9   8    0.17    0.15
  -2  -9   8    3.90    0.28
   2  -9  -8    3.53    0.36
  -2   9   8    4.09    0.28
  -1  -9   8   -0.05    0.15
   1  -9  -8   -0.17    0.27
  -1   9   8   -0.02    0.16
   0  -9  -8    0.89    0.30
   0  -9   8    0.47    0.16
   0   9  -8    0.71    0.25
   0   9   8    0.62    0.19
  -1  -9  -8    0.04    0.17
   1  -9   8   -0.07    0.14
  -1   9  -8    0.40    0.25
  -2  -9  -8    0.26    0.21
  -2   9  -8    0.06    0.27
  -3  -9  -8   -0.48    0.22
  -3   9  -8   -0.03    0.28
  -4  -9  -8    0.13    0.27
  -4  -9  -8   -0.25    0.29
  -4   9  -8   -0.33    0.29
  -5 -10   8    0.01    0.13
   4 -10  -8    0.30    0.22
   3 -10  -8    0.07    0.22
  -3  10   8    0.11    0.15
   2 -10  -8    2.41    0.33
  -2 -10   8    3.24    0.28
  -2  10   8    2.59    0.27
   1 -10  -8    0.96    0.32
  -1 -10   8    1.06    0.20
  -1  10   8    1.22    0.23
   0 -10   8    2.88    0.28
   0 -10  -8    2.80    0.36
   0  10  -8    3.46    0.33
   0  10   8    2.92    0.29
   1 -10   8    1.23    0.23
  -1 -10  -8    0.92    0.22
  -1  10  -8    1.17    0.29
  -2 -10  -8   -0.18    0.20
  -2  10  -8   -0.11    0.29
  -3 -10  -8   -0.29    0.23
  -3  10  -8   -0.10    0.29
  -4 -10  -8   -0.73    0.30
  -4 -10  -8    0.02    0.27
  -4  10  -8   -0.12    0.32
  -5 -11   8    0.44    0.16
   4 -11  -8    0.54    0.23
   3 -11  -8   -0.16    0.21
  -3  11   8    0.11    0.16
   2 -11  -8    0.00    0.24
  -2 -11   8    0.06    0.15
  -2  11   8    0.07    0.17
   1 -11  -8    1.57    0.33
  -1 -11   8    1.15    0.22
  -1  11   8    0.97    0.22
   0 -11  -8    0.04    0.31
   0 -11   8    0.02    0.16
   0  11  -8    0.07    0.26
   0  11   8    0.19    0.19
   1 -11   8    1.22    0.23
   1  11   8    1.21    0.25
  -1  11  -8    1.02    0.30
  -2 -11  -8   -0.17    0.20
  -2  11  -8    0.12    0.30
  -3 -11  -8   -0.08    0.23
  -3  11  -8   -0.66    0.29
   4 -12  -8    0.16    0.23
   3 -12  -8    0.24    0.23
   2 -12  -8    0.44    0.27
  -2 -12   8    0.05    0.16
  -2  12   8   -0.01    0.16
   1 -12  -8    0.05    0.27
  -1 -12   8    0.20    0.17
   1  12  -8   -0.03    0.21
  -1  12   8    0.08    0.19
   0 -12   8    0.34    0.19
   0  12  -8    0.11    0.27
   0  12   8    0.14    0.20
   1 -12   8    0.18    0.18
  -1  12  -8   -0.16    0.27
   2 -12   8    0.36    0.20
  -2 -12  -8    0.36    0.22
  -2  12  -8   -0.26    0.30
  -3 -12  -8   -0.41    0.24
  -3  12  -8   -0.51    0.33
   4 -13  -8    0.12    0.26
   3 -13  -8   -0.08    0.25
   2 -13  -8    0.89    0.29
  -2 -13   8    0.38    0.17
  -2  13   8    0.07    0.18
  -1 -13   8   -0.16    0.16
   1 -13  -8    0.04    0.26
  -1  13   8   -0.14    0.18
   1  13  -8    0.56    0.25
   0 -13   8    0.05    0.18
   0  13   8    0.00    0.20
   0  13  -8    0.09    0.27
   1 -13   8   -0.35    0.17
  -1  13  -8    0.21    0.31
   2 -13   8    0.19    0.21
  -2 -13  -8   -0.09    0.20
  -2  13  -8   -0.27    0.31
   4 -14  -8    0.36    0.26
   3 -14  -8    0.13    0.27
   2 -14  -8    1.07    0.31
  -2  14   8    0.68    0.22
  -1 -14   8    0.16    0.18
   1 -14  -8    0.63    0.27
  -1  14   8    0.19    0.21
   0 -14   8   -0.32    0.16
   0  14  -8    0.19    0.29
   1 -14   8    0.12    0.20
  -1  14  -8   -0.08    0.30
   2 -14   8    0.27    0.19
  -2  14  -8    0.03    0.33
   3 -15  -8    0.98    0.31
   2 -15  -8    0.60    0.31
  -1 -15   8   -0.04    0.18
  -1  15   8   -0.13    0.18
   0 -15   8    0.19    0.20
   0  15   8    0.30    0.20
   0  15  -8   -0.13    0.28
   1 -15   8    0.08    0.22
  -1  15  -8    0.24    0.33
   1  15   8   -0.14    0.19
   2 -16  -8    0.14    0.25
  -2  16   8    0.09    0.20
  -1  16   8    0.26    0.21
   0 -16   8    0.01    0.20
   0  16  -8    0.15    0.29
   0  16   8    0.12    0.19
  -6   0   9    0.28    0.17
  -5   0   9    1.36    0.21
  -4   0   9    2.14    0.24
  -3   0   9    0.01    0.14
  -2   0   9    0.66    0.17
   1   0  -9    0.25    0.15
   0   0  -9    0.12    0.16
  -1   0  -9    0.12    0.21
   1   0   9   -0.01    0.05
  -2   0  -9    0.03    0.21
  -2   0  -9    0.03    0.22
  -2   0  -9    0.38    0.23
  -2   0  -9    0.06    0.19
  -3   0  -9    0.31    0.26
  -3   0  -9    0.19    0.26
  -3   0  -9    0.29    0.24
  -4   0  -9   -0.17    0.29
  -4   0  -9   -0.09    0.28
  -6  -1   9    0.96    0.21
  -6   1   9    0.95    0.21
  -5  -1   9    0.36    0.17
  -5   1   9    0.50    0.17
  -4  -1   9    1.46    0.21
  -4   1   9    1.25    0.21
  -3  -1   9   10.00    0.41
  -3   1   9    8.72    0.35
  -3   1   9    9.19    0.40
  -2   1   9    1.78    0.22
   1  -1  -9    0.15    0.16
   1   1  -9    0.21    0.15
   0  -1  -9   -0.03    0.17
   0   1  -9    0.08    0.16
   0   1   9    0.11    0.04
  -1  -1  -9    0.11    0.21
   1   1   9    0.00    0.13
  -1   1  -9    0.45    0.20
  -2  -1  -9   -0.25    0.22
  -2  -1  -9    0.09    0.19
  -2  -1  -9    0.61    0.24
  -2  -1  -9    0.48    0.23
  -2   1  -9    0.36    0.23
  -2   1  -9   -0.02    0.22
  -3  -1  -9    1.15    0.30
  -3  -1  -9    0.89    0.29
  -3   1  -9    1.42    0.30
  -3   1  -9    0.94    0.26
  -4  -1  -9    0.03    0.30
  -4  -1  -9    0.33    0.30
  -4   1  -9    0.30    0.31
  -6  -2   9    0.87    0.22
  -5  -2   9    0.04    0.15
  -5   2   9    0.20    0.16
  -4  -2   9    1.34    0.21
  -4   2   9    1.23    0.20
  -3  -2   9    6.17    0.33
  -3   2   9    5.42    0.32
   2  -2  -9    1.20    0.21
  -2   2   9    0.92    0.18
  -2   2   9    1.27    0.17
  -1  -2   9   -0.04    0.13
   1  -2  -9    0.00    0.15
  -1   2   9    0.20    0.13
   0  -2  -9    0.27    0.19
   0   2  -9    0.34    0.18
   0   2   9    0.23    0.13
  -1  -2  -9    0.25    0.22
  -1   2  -9    0.28    0.19
  -2  -2  -9    0.52    0.23
  -2  -2  -9    0.25    0.24
  -2  -2  -9    0.22    0.20
  -2  -2  -9   -0.33    0.22
  -2   2  -9    0.15    0.22
  -3  -2  -9    0.55    0.27
  -3  -2  -9    0.11    0.21
  -3  -2  -9    0.42    0.27
  -3   2  -9    0.13    0.27
  -4  -2  -9   -0.15    0.28
  -4  -2  -9   -0.20    0.28
  -4   2  -9    0.18    0.31
  -6  -3   9    0.64    0.20
  -5  -3   9    0.31    0.17
  -5   3   9    0.43    0.16
  -4  -3   9    0.35    0.15
  -4   3   9    0.13    0.15
  -3  -3   9    0.50    0.16
  -3   3   9    0.46    0.16
  -2  -3   9    0.96    0.18
   2  -3  -9    1.10    0.21
  -2   3   9    0.74    0.16
  -2   3   9    0.67    0.17
  -1  -3   9    0.41    0.15
   1  -3  -9    0.41    0.19
  -1   3   9    0.57    0.16
   0  -3  -9    0.87    0.22
   0   3  -9    0.79    0.19
   0   3   9    0.84    0.16
  -1  -3  -9    0.84    0.24
  -1   3  -9    0.07    0.17
  -2  -3  -9    0.01    0.21
  -2  -3  -9    0.31    0.20
  -2   3  -9    0.27    0.23
  -3  -3  -9   -0.32    0.25
  -3  -3  -9   -0.54    0.20
  -3  -3  -9   -0.04    0.27
  -3   3  -9   -0.38    0.25
  -4  -3  -9   -0.08    0.28
  -4  -3  -9   -0.11    0.29
  -4   3  -9    0.13    0.30
  -6  -4   9   -0.19    0.17
  -5  -4   9    0.23    0.16
  -5   4   9    0.20    0.14
  -4  -4   9    0.92    0.18
  -4   4   9    1.02    0.18
  -3   4   9    0.39    0.16
  -2  -4   9   -0.03    0.13
   2  -4  -9   -0.29    0.18
  -2   4   9    0.18    0.15
   1  -4  -9    0.76    0.21
  -1  -4   9    0.85    0.17
  -1   4   9    1.04    0.19
   0  -4  -9    1.64    0.26
   0   4  -9    1.45    0.21
  -1  -4  -9    0.07    0.18
  -1  -4  -9    0.01    0.22
  -1   4  -9    0.09    0.19
  -2  -4  -9   -0.01    0.21
  -2   4  -9    0.05    0.23
  -3  -4  -9   -0.08    0.23
  -3  -4  -9   -0.21    0.25
  -3   4  -9    0.18    0.27
  -4  -4  -9   -0.12    0.30
  -4  -4  -9    0.19    0.32
  -4   4  -9   -0.46    0.29
  -6  -5   9    0.03    0.19
  -5  -5   9    1.06    0.21
  -5   5   9    0.80    0.17
  -4  -5   9    2.67    0.28
  -4   5   9    2.61    0.25
  -3   5   9   -0.08    0.13
   2  -5  -9    0.19    0.20
  -2  -5   9    0.32    0.15
  -2   5   9    0.03    0.14
  -1  -5   9    0.28    0.15
   1  -5  -9    0.31    0.21
  -1   5   9    0.06    0.15
   0  -5  -9    0.18    0.24
   0   5  -9    0.19    0.16
  -1  -5  -9    0.23    0.19
  -1  -5  -9    0.38    0.24
  -1   5  -9    0.26    0.19
  -2  -5  -9    0.08    0.20
  -2   5  -9   -0.04    0.23
  -3  -5  -9   -0.01    0.27
  -3  -5  -9    0.46    0.26
  -3   5  -9   -0.24    0.26
  -4  -5  -9   -0.18    0.30
  -4   5  -9    0.32    0.33
  -6  -6   9    0.67    0.21
  -5  -6   9    0.44    0.17
  -4  -6   9   -0.07    0.12
  -4   6   9    0.03    0.13
   3  -6  -9    0.27    0.20
  -3   6   9    0.23    0.15
   2  -6  -9    0.61    0.22
  -2  -6   9    0.51    0.17
  -2   6   9    0.71    0.17
   1  -6  -9    0.17    0.23
  -1  -6   9    0.23    0.15
  -1   6   9   -0.04    0.14
   0  -6   9   -0.02    0.14
   0  -6  -9   -0.04    0.23
  -1  -6  -9    0.16    0.25
  -1  -6  -9   -0.13    0.17
  -1   6  -9   -0.05    0.21
  -2  -6  -9   -0.09    0.20
  -2   6  -9    0.03    0.24
  -3  -6  -9    0.31    0.27
  -3  -6  -9    0.06    0.26
  -3   6  -9   -0.02    0.28
  -4  -6  -9    0.02    0.30
  -4   6  -9    0.37    0.33
  -5  -7   9    0.24    0.16
  -4  -7   9    0.19    0.13
  -4   7   9    0.07    0.14
   3  -7  -9    0.46    0.23
  -3   7   9    0.61    0.16
  -2  -7   9    0.62    0.18
   2  -7  -9    1.01    0.25
  -2   7   9    0.66    0.17
  -1  -7   9    0.14    0.16
   1  -7  -9   -0.19    0.24
  -1   7   9   -0.32    0.13
   0  -7  -9   -0.03    0.17
   0  -7   9    0.27    0.16
   0  -7  -9    0.00    0.25
  -1  -7  -9   -0.10    0.25
  -1  -7  -9   -0.01    0.17
  -1   7  -9    0.10    0.23
  -2  -7  -9    0.26    0.22
  -2   7  -9    0.36    0.25
  -3  -7  -9   -0.07    0.26
  -3   7  -9   -0.35    0.26
  -4  -7  -9   -0.44    0.29
  -4  -7  -9    0.14    0.28
  -4   7  -9   -0.38    0.32
  -5  -8   9    0.34    0.16
  -4   8   9    0.28    0.15
   3  -8  -9    0.65    0.23
  -3  -8   9    0.42    0.17
  -3   8   9    0.81    0.17
   2  -8  -9    0.25    0.23
  -2  -8   9   -0.16    0.14
  -2   8   9    0.11    0.15
  -1  -8   9    0.15    0.16
   1  -8  -9    0.28    0.27
  -1   8   9    0.12    0.17
   0  -8   9    0.03    0.15
   0  -8  -9   -0.04    0.27
   0   8   9    0.06    0.16
  -1  -8  -9    0.01    0.17
  -1   8  -9   -0.35    0.23
  -2  -8  -9   -0.06    0.20
  -2   8  -9   -0.27    0.26
  -3  -8  -9    0.23    0.28
  -3   8  -9   -0.28    0.28
  -4  -8  -9   -0.79    0.28
  -4  -8  -9    0.08    0.28
  -5  -9   9    0.21    0.14
   4  -9  -9    0.02    0.21
   3  -9  -9   -0.05    0.22
  -3  -9   9    0.05    0.14
  -3   9   9    0.16    0.14
   2  -9  -9    0.53    0.27
  -2  -9   9    0.56    0.18
  -2   9   9    0.67    0.18
   1  -9  -9   -0.03    0.29
  -1  -9   9    0.30    0.18
  -1   9   9    0.10    0.18
   0  -9   9    0.90    0.21
   0  -9  -9    0.72    0.32
   0   9   9    0.95    0.22
   1  -9   9    0.12    0.16
  -1  -9  -9    0.10    0.18
  -1   9  -9    0.99    0.28
  -2  -9  -9   -0.05    0.20
  -2   9  -9   -0.31    0.27
  -3  -9  -9   -0.33    0.27
  -3   9  -9   -0.11    0.30
  -5 -10   9    0.88    0.21
   4 -10  -9    0.03    0.22
   3 -10  -9    0.17    0.22
  -3 -10   9   -0.13    0.14
  -3  10   9   -0.01    0.14
   2 -10  -9    0.21    0.29
  -2 -10   9   -0.08    0.14
  -2  10   9    0.04    0.19
   1 -10  -9    2.09    0.38
  -1 -10   9    2.97    0.30
  -1  10   9    2.44    0.30
   0 -10  -9    0.87    0.32
   0 -10   9    0.57    0.20
   0  10   9    0.93    0.23
   1 -10   9   -0.06    0.17
  -1 -10  -9   -0.05    0.18
  -1  10  -9   -0.13    0.26
  -2 -10  -9   -0.38    0.20
  -2  10  -9    0.04    0.30
  -3 -10  -9   -0.35    0.26
  -3  10  -9   -0.40    0.31
   4 -11  -9    0.25    0.23
   3 -11  -9   -0.21    0.23
  -3  11   9    0.48    0.20
   2 -11  -9    0.16    0.27
  -2 -11   9    0.08    0.16
  -2  11   9    0.28    0.20
   1 -11  -9    0.17    0.33
  -1 -11   9    0.65    0.20
  -1  11   9    0.35    0.20
   0 -11   9    1.11    0.23
   0  11   9    0.87    0.24
   1 -11   9    0.02    0.18
  -1  11  -9   -0.04    0.28
  -2 -11  -9    0.29    0.23
  -2  11  -9   -0.23    0.30
  -3 -11  -9   -0.34    0.26
  -3  11  -9   -0.56    0.31
   4 -12  -9    0.17    0.23
   3 -12  -9    0.08    0.25
  -3  12   9    0.15    0.19
  -2 -12   9    0.32    0.18
   2 -12  -9   -0.39    0.26
  -2  12   9    0.12    0.19
   1 -12  -9   -0.05    0.29
  -1 -12   9   -0.18    0.17
  -1  12   9   -0.20    0.19
   0 -12   9    0.22    0.20
   0  12   9   -0.22    0.20
   1 -12   9    0.64    0.22
  -1  12  -9    0.59    0.30
   2 -12   9    0.07    0.20
  -2 -12  -9   -0.19    0.22
  -2  12  -9   -0.31    0.31
   4 -13  -9    0.18    0.25
   3 -13  -9   -0.12    0.24
   2 -13  -9    0.17    0.28
  -2 -13   9    0.01    0.18
  -2  13   9    0.02    0.20
  -1 -13   9    0.79    0.23
   1 -13  -9    0.07    0.28
  -1  13   9    0.34    0.23
   0 -13   9    0.01    0.19
   0  13   9   -0.13    0.21
   1 -13   9   -0.07    0.19
  -1  13  -9   -0.02    0.30
   2 -13   9    0.10    0.21
  -2 -13  -9    0.10    0.25
  -2  13  -9   -0.58    0.31
   3 -14  -9   -0.15    0.26
   2 -14  -9    0.35    0.29
  -2  14   9    0.02    0.21
  -1 -14   9    0.24    0.22
  -1  14   9   -0.07    0.21
   0 -14   9    0.17    0.22
   1 -14   9   -0.47    0.17
  -1  14  -9   -0.46    0.30
   2 -15  -9    0.77    0.31
  -2  15   9   -0.21    0.21
  -1 -15   9   -0.04    0.19
   0 -15   9   -0.23    0.19
  -6   0  10    0.79    0.20
  -5   0  10    0.23    0.17
  -4   0  10   -0.06    0.14
  -3   0  10    0.18    0.15
   1   0 -10    0.29    0.16
   0   0 -10   -0.03    0.17
  -1   0 -10    0.23    0.22
  -2   0 -10    0.66    0.22
  -2   0 -10    0.38    0.25
  -3   0 -10    0.35    0.27
  -4   0 -10    0.50    0.32
  -6  -1  10    0.13    0.17
  -6   1  10   -0.12    0.15
  -5  -1  10    0.26    0.17
  -5   1  10    0.27    0.17
  -4  -1  10    0.70    0.19
  -4   1  10    0.54    0.18
  -3  -1  10    0.93    0.20
  -3   1  10    0.95    0.19
  -2   1  10    2.17    0.25
   1  -1 -10    0.19    0.17
   1   1 -10    0.19    0.15
   0  -1 -10    0.12    0.18
   0   1 -10    0.12    0.17
  -1  -1 -10    0.14    0.23
  -1   1 -10    0.40    0.22
  -2  -1 -10    0.19    0.21
  -2  -1 -10    0.17    0.25
  -2   1 -10    0.15    0.25
  -2   1 -10   -0.02    0.20
  -3  -1 -10    0.81    0.30
  -3   1 -10    0.69    0.30
  -3   1 -10    1.22    0.29
  -4  -1 -10    0.07    0.32
  -4   1 -10   -0.58    0.32
  -6  -2  10    0.31    0.19
  -5  -2  10    0.08    0.17
  -5   2  10    0.46    0.17
  -4  -2  10    0.78    0.19
  -4   2  10    1.04    0.20
  -3  -2  10    2.33    0.25
  -3   2  10    2.59    0.26
   2  -2 -10    3.94    0.34
  -2   2  10    4.24    0.30
  -2   2  10    4.20    0.26
   1  -2 -10    0.22    0.17
  -1   2  10   -0.07    0.11
   1   2 -10    0.10    0.14
   0  -2 -10    0.77    0.22
   0   2 -10    0.17    0.16
  -1  -2 -10   -0.27    0.23
  -1   2 -10   -0.19    0.18
  -2  -2 -10   -0.15    0.20
  -2  -2 -10   -0.23    0.23
  -2  -2 -10    0.09    0.24
  -2   2 -10    0.08    0.24
  -3  -2 -10    0.19    0.28
  -3  -2 -10    0.23    0.28
  -3   2 -10    0.56    0.27
  -3   2 -10    0.08    0.27
  -4  -2 -10    0.02    0.31
  -4  -2 -10    0.59    0.32
  -4   2 -10   -0.18    0.30
  -6  -3  10    0.52    0.20
  -5  -3  10    0.25    0.18
  -5   3  10    0.38    0.17
  -4  -3  10    0.59    0.18
  -4   3  10    0.53    0.17
  -3  -3  10    0.64    0.18
  -3   3  10    0.67    0.17
   2  -3 -10    0.19    0.18
  -2   3  10    0.17    0.15
  -1  -3  10    1.11    0.20
   1  -3 -10    0.96    0.22
   0  -3 -10    1.26    0.26
   0   3 -10    0.57    0.19
  -1  -3 -10    0.08    0.25
  -1   3 -10    0.08    0.19
  -2  -3 -10   -0.13    0.24
  -2  -3 -10    0.27    0.21
  -2   3 -10    0.05    0.23
  -3  -3 -10   -0.17    0.23
  -3  -3 -10    0.00    0.26
  -3   3 -10   -0.06    0.29
  -4  -3 -10   -0.01    0.32
  -4  -3 -10   -0.32    0.31
  -4   3 -10   -0.22    0.32
  -6  -4  10    0.45    0.20
  -5  -4  10    0.20    0.16
  -5   4  10    0.16    0.15
  -4  -4  10    0.50    0.17
  -4   4  10    0.20    0.15
  -3   4  10    0.80    0.19
   2  -4 -10    0.61    0.21
  -2  -4  10    0.71    0.18
  -2   4  10    0.47    0.17
   1  -4 -10    0.24    0.20
  -1  -4  10   -0.02    0.14
   0  -4 -10    0.28    0.23
   0   4 -10    0.12    0.17
  -1  -4 -10    0.54    0.26
  -1  -4 -10    0.56    0.22
  -1   4 -10    0.55    0.20
  -2  -4 -10    0.09    0.22
  -3  -4 -10    0.11    0.25
  -3  -4 -10   -0.15    0.27
  -3   4 -10   -0.43    0.27
  -4  -4 -10    0.29    0.33
  -4  -4 -10   -0.09    0.32
  -4   4 -10   -0.22    0.33
  -5  -5  10    0.32    0.17
  -5   5  10    0.14    0.15
  -4  -5  10    0.16    0.15
  -4   5  10    0.32    0.15
   3  -5 -10    0.30    0.22
  -3   5  10    0.31    0.16
   2  -5 -10    0.29    0.21
  -2  -5  10    0.26    0.17
  -2   5  10   -0.07    0.14
   1  -5 -10   -0.08    0.20
  -1  -5  10    0.08    0.15
  -1   5  10    0.03    0.15
   0  -5 -10   -0.15    0.25
   0   5 -10   -0.05    0.15
  -1  -5 -10   -0.68    0.16
  -1  -5 -10   -0.26    0.24
  -2  -5 -10    0.34    0.22
  -3  -5 -10   -0.19    0.28
  -3  -5 -10   -0.01    0.25
  -3   5 -10   -0.24    0.28
  -4  -5 -10   -0.38    0.31
  -5  -6  10    0.69    0.20
  -4  -6  10    0.20    0.15
  -4   6  10    0.18    0.14
   3  -6 -10    1.17    0.25
  -3   6  10    1.03    0.19
   2  -6 -10    0.34    0.23
  -2  -6  10    0.33    0.17
  -2   6  10    0.51    0.18
  -1  -6  10   -0.02    0.15
   1  -6 -10   -0.29    0.23
  -1   6  10   -0.04    0.15
   0  -6  10    0.11    0.15
   0  -6 -10   -0.35    0.26
  -1  -6 -10   -0.03    0.18
  -1  -6 -10   -0.11    0.27
  -2  -6 -10    0.04    0.22
  -3  -6 -10   -0.01    0.28
  -3  -6 -10    0.27    0.31
  -3   6 -10   -0.23    0.29
  -5  -7  10    0.44    0.17
  -4   7  10   -0.02    0.14
   3  -7 -10    0.28    0.22
  -3   7  10    0.05    0.15
  -2  -7  10    0.14    0.17
   2  -7 -10    0.20    0.24
  -2   7  10    0.29    0.16
   1  -7 -10    0.32    0.28
  -1  -7  10    0.31    0.18
  -1   7  10    0.18    0.17
   0  -7 -10   -0.21    0.17
   0  -7 -10    0.11    0.28
   0  -7  10    0.01    0.16
  -1  -7 -10   -0.12    0.18
  -2  -7 -10    0.11    0.23
  -3  -7 -10   -0.02    0.29
  -3  -7 -10   -0.25    0.28
  -3   7 -10   -0.39    0.28
  -5  -8  10    0.54    0.17
  -4   8  10   -0.22    0.12
   3  -8 -10    0.12    0.23
  -3  -8  10    0.54    0.18
  -3   8  10    0.63    0.18
  -2  -8  10   -0.15    0.16
   2  -8 -10   -0.20    0.23
  -2   8  10   -0.01    0.15
   1  -8 -10    0.28    0.30
  -1  -8  10    0.71    0.20
  -1   8  10    0.63    0.22
   0  -8 -10   -0.19    0.28
   0  -8  10    0.19    0.17
  -1  -8 -10    0.26    0.20
  -2  -8 -10    0.35    0.25
  -3  -8 -10   -0.26    0.27
  -3   8 -10   -0.37    0.28
  -5  -9  10    0.44    0.17
   4  -9 -10    0.16    0.22
  -4   9  10    0.00    0.14
   3  -9 -10   -0.12    0.23
  -3  -9  10    0.11    0.18
  -3   9  10    0.19    0.16
   2  -9 -10    0.35    0.29
  -2  -9  10    0.14    0.18
  -2   9  10    0.12    0.17
   1  -9 -10    1.76    0.37
  -1  -9  10    1.45    0.26
  -1   9  10    1.25    0.26
   0  -9 -10   -0.64    0.29
   0  -9  10   -0.31    0.16
   0   9  10    0.09    0.20
  -1  -9 -10    0.03    0.19
   1  -9  10    0.13    0.18
  -2  -9 -10   -0.35    0.22
  -3  -9 -10   -0.05    0.29
  -3   9 -10   -0.23    0.30
   4 -10 -10    0.17    0.24
  -3 -10  10    0.29    0.17
   3 -10 -10    0.12    0.25
  -3  10  10   -0.38    0.14
   2 -10 -10    0.14    0.30
  -2 -10  10    0.43    0.19
  -2  10  10    0.31    0.21
   1 -10 -10    0.74    0.35
  -1 -10  10    1.24    0.24
  -1  10  10    1.07    0.25
   0 -10  10    0.33    0.21
   0  10  10    0.05    0.21
   1 -10  10    0.54    0.21
  -1 -10 -10    0.66    0.22
  -2 -10 -10    0.52    0.25
   4 -11 -10    0.04    0.25
   3 -11 -10    0.15    0.26
  -3  11  10    0.00    0.21
  -2 -11  10    0.07    0.19
   2 -11 -10   -0.18    0.31
  -2  11  10   -0.27    0.19
   1 -11 -10   -0.45    0.34
  -1 -11  10    0.17    0.20
  -1  11  10   -0.10    0.20
   0 -11  10    0.38    0.21
   0  11  10    0.58    0.24
   1 -11  10    0.07    0.20
  -1 -11 -10    0.02    0.20
  -2 -11 -10   -0.08    0.25
   3 -12 -10    0.75    0.30
  -3  12  10    0.40    0.23
  -2 -12  10    0.14    0.19
   2 -12 -10    0.04    0.32
  -2  12  10   -0.10    0.20
   1 -12 -10   -0.25    0.31
  -1 -12  10    0.18    0.21
  -1  12  10   -0.20    0.20
   0 -12  10    0.07    0.20
   0  12  10   -0.17    0.21
   1 -12  10   -0.19    0.20
   1  12  10   -0.01    0.23
   3 -13 -10    0.15    0.29
   2 -13 -10   -0.18    0.30
  -2 -13  10   -0.08    0.18
  -2  13  10   -0.32    0.20
  -1 -13  10    0.39    0.22
  -1  13  10    0.26    0.23
   0 -13  10   -0.25    0.20
   0  13  10   -0.04    0.24
   1 -13  10    0.09    0.22
   2 -14 -10    0.01    0.29
  -2  14  10    0.04    0.22
  -1 -14  10    0.94    0.26
  -1  14  10   -0.06    0.24
   0 -14  10    0.20    0.22
   0  14  10   -0.63    0.20
  -5   0  11    0.35    0.19
  -4   0  11    0.83    0.20
  -3   0  11    1.38    0.22
   1   0 -11    0.56    0.19
   0   0 -11   -0.09    0.18
  -1   0 -11   -0.10    0.24
  -2   0 -11    0.11    0.21
  -2   0 -11    0.50    0.28
  -5  -1  11    0.58    0.19
  -5   1  11    0.66    0.20
  -4  -1  11    0.26    0.17
  -4   1  11    0.16    0.16
  -3  -1  11    0.71    0.19
  -3   1  11    0.49    0.18
   2  -1 -11    2.41    0.27
   1  -1 -11    0.24    0.18
   1   1 -11    0.23    0.16
   0  -1 -11    0.13    0.20
   0   1 -11    0.04    0.17
  -1  -1 -11    0.19    0.26
  -1   1 -11   -0.27    0.21
  -2  -1 -11   -0.02    0.21
  -2  -1 -11   -0.10    0.27
  -2   1 -11    0.23    0.28
  -5  -2  11    0.99    0.23
  -5   2  11    1.18    0.23
  -4  -2  11    0.33    0.18
  -4   2  11    0.37    0.18
  -3  -2  11    0.29    0.17
  -3   2  11    0.47    0.17
   2  -2 -11    0.09    0.18
  -2   2  11   -0.01    0.15
   1  -2 -11    0.17    0.18
   1   2 -11    0.02    0.15
   0  -2 -11   -0.29    0.21
   0   2 -11    0.02    0.18
  -1  -2 -11    0.07    0.25
  -1   2 -11   -0.28    0.22
  -2  -2 -11    0.06    0.22
  -2  -2 -11   -0.51    0.26
  -2   2 -11    0.04    0.26
  -3   2 -11    0.24    0.28
  -5  -3  11   -0.22    0.15
  -5   3  11    0.18    0.16
  -4  -3  11    0.05    0.16
  -4   3  11    0.12    0.15
  -3   3  11    0.11    0.15
   2  -3 -11    0.39    0.21
  -2   3  11    0.82    0.19
  -1  -3  11    0.21    0.16
   1  -3 -11    0.01    0.20
   0  -3 -11    0.07    0.23
   0   3 -11    0.13    0.17
  -1  -3 -11   -0.29    0.26
  -1  -3 -11   -0.13    0.21
  -1   3 -11    0.17    0.21
  -2  -3 -11    0.00    0.23
  -2   3 -11    0.40    0.27
  -3   3 -11   -0.06    0.27
  -5  -4  11    0.18    0.17
  -5   4  11   -0.12    0.15
  -4  -4  11    0.11    0.16
  -4   4  11    0.08    0.16
  -3   4  11    0.43    0.17
  -2  -4  11    0.42    0.18
   2  -4 -11    0.05    0.20
  -2   4  11    0.09    0.16
   1  -4 -11   -0.23    0.22
  -1  -4  11   -0.04    0.15
   0  -4 -11    0.27    0.27
   0   4 -11   -0.14    0.17
  -1  -4 -11    0.38    0.28
  -1  -4 -11    0.14    0.22
  -1   4 -11   -0.15    0.19
  -2  -4 -11    0.00    0.24
  -2   4 -11    0.26    0.26
  -3  -4 -11    0.03    0.28
  -3  -4 -11   -0.08    0.28
  -3   4 -11   -0.12    0.27
  -5  -5  11    0.15    0.18
  -5   5  11    0.32    0.17
  -4  -5  11    0.92    0.20
  -4   5  11    0.69    0.19
   3  -5 -11    0.86    0.25
  -3   5  11    0.68    0.19
   2  -5 -11   -0.16    0.21
  -2  -5  11   -0.23    0.15
  -2   5  11   -0.04    0.15
   1  -5 -11   -0.38    0.22
  -1  -5  11    0.22    0.17
   0  -5 -11   -0.65    0.27
   0   5 -11    0.03    0.17
  -1  -5 -11    0.31    0.22
  -1  -5 -11    0.21    0.28
  -1   5 -11    0.09    0.20
  -2  -5 -11    0.03    0.24
  -2   5 -11    0.50    0.26
  -3  -5 -11    0.15    0.27
  -3  -5 -11   -0.35    0.29
  -5  -6  11    0.54    0.19
  -5   6  11    0.30    0.17
  -4   6  11   -0.25    0.13
   3  -6 -11    0.17    0.22
  -3   6  11    0.50    0.18
   2  -6 -11    0.13    0.23
  -2  -6  11   -0.03    0.16
  -2   6  11    0.06    0.16
  -1  -6  11    0.18    0.17
   1  -6 -11   -0.17    0.26
  -1   6  11    0.15    0.17
   0  -6 -11    0.13    0.28
   0  -6 -11    0.09    0.19
  -1  -6 -11   -0.15    0.19
  -1   6 -11    0.40    0.20
  -2  -6 -11   -0.05    0.23
  -3  -6 -11   -0.13    0.29
  -3  -6 -11    0.24    0.33
  -5  -7  11    0.49    0.19
  -4   7  11    0.09    0.16
   3  -7 -11    0.11    0.22
  -3   7  11    0.30    0.17
   2  -7 -11    0.19    0.25
  -2  -7  11    0.13    0.18
  -2   7  11   -0.05    0.15
  -1  -7  11    0.01    0.17
   1  -7 -11   -0.31    0.28
  -1   7  11    0.29    0.18
   0  -7 -11   -0.06    0.30
   0  -7  11   -0.15    0.17
   0  -7 -11   -0.13    0.18
  -1  -7 -11    0.14    0.19
  -2  -7 -11    0.14    0.26
   4  -8 -11    0.24    0.25
  -4   8  11    0.46    0.17
   3  -8 -11   -0.30    0.22
  -3   8  11   -0.14    0.15
  -2  -8  11   -0.26    0.16
   2  -8 -11    0.06    0.28
  -2   8  11   -0.08    0.16
   1  -8 -11   -0.24    0.31
  -1  -8  11   -0.11    0.17
  -1   8  11    0.39    0.22
   0  -8  11    0.17    0.18
   0  -8 -11   -0.28    0.31
   0  -8 -11    0.13    0.18
  -1  -8 -11    0.01    0.20
  -2  -8 -11    0.19    0.26
   4  -9 -11    0.14    0.24
  -4   9  11    0.12    0.17
   3  -9 -11   -0.29    0.23
  -3  -9  11   -0.24    0.17
  -3   9  11    0.04    0.16
  -2  -9  11    0.00    0.19
   2  -9 -11   -0.20    0.29
  -2   9  11    0.11    0.17
   1  -9 -11   -0.10    0.33
  -1  -9  11    0.45    0.22
  -1   9  11    0.32    0.24
   0  -9 -11   -0.54    0.32
   0  -9  11   -0.05    0.19
  -1  -9 -11    0.13    0.21
  -2  -9 -11    0.25    0.27
   4 -10 -11   -0.07    0.23
   3 -10 -11   -0.01    0.28
  -3 -10  11    0.18    0.19
  -3  10  11    0.21    0.19
   2 -10 -11   -0.11    0.33
  -2 -10  11   -0.15    0.19
  -2  10  11   -0.08    0.22
   1 -10 -11    0.44    0.37
  -1 -10  11    0.10    0.21
  -1  10  11   -0.07    0.21
   0 -10  11    0.62    0.24
   0  10  11    0.41    0.24
  -1 -10 -11   -0.04    0.21
   1 -10  11   -0.02    0.20
   3 -11 -11    0.23    0.29
  -3  11  11    0.01    0.22
  -2 -11  11   -0.06    0.20
   2 -11 -11    0.22    0.35
  -2  11  11   -0.04    0.22
   1 -11 -11   -0.20    0.37
  -1 -11  11   -0.23    0.19
  -1  11  11   -0.07    0.22
   0 -11  11    0.80    0.24
   0  11  11    0.34    0.24
  -1 -11 -11    0.14    0.22
   1 -11  11    0.52    0.25
   2 -12 -11    0.13    0.33
  -2 -12  11    0.08    0.21
  -2  12  11    0.22    0.23
   1 -12 -11   -0.01    0.35
  -1 -12  11    0.09    0.23
  -1  12  11   -0.22    0.23
   0 -12  11    0.12    0.21
   0  12  11   -0.06    0.23
  -5   0  12    0.79    0.23
  -4   0  12    0.19    0.17
  -3   0  12    0.08    0.16
   1   0 -12   -0.01    0.17
   0   0 -12    0.07    0.21
  -1   0 -12   -0.09    0.26
  -2   0 -12   -0.02    0.29
  -5  -1  12    0.17    0.19
  -5   1  12    0.42    0.19
  -4  -1  12    0.31    0.18
  -4   1  12    0.20    0.18
  -3  -1  12    0.88    0.21
  -3   1  12    0.57    0.20
   2  -1 -12    0.34    0.20
   1  -1 -12    0.41    0.20
   1   1 -12    0.50    0.19
   0  -1 -12    0.25    0.24
   0   1 -12   -0.15    0.19
  -1  -1 -12   -0.16    0.26
  -1   1 -12    0.08    0.26
  -2  -1 -12    0.10    0.23
  -2  -1 -12   -0.08    0.29
  -2   1 -12   -0.04    0.29
  -5  -2  12   -0.14    0.17
  -5   2  12    0.23    0.18
  -4  -2  12   -0.03    0.16
  -4   2  12   -0.05    0.16
  -3   2  12    0.45    0.18
   2  -2 -12    0.34    0.20
   1  -2 -12    0.41    0.20
   1   2 -12    0.24    0.17
   0  -2 -12    0.14    0.25
   0   2 -12   -0.08    0.17
  -1  -2 -12   -0.09    0.28
  -1   2 -12    0.18    0.24
  -2  -2 -12    0.16    0.23
  -2   2 -12    0.05    0.30
  -5  -3  12    0.02    0.17
  -5   3  12    0.18    0.18
  -4  -3  12   -0.01    0.16
  -4   3  12    0.21    0.18
  -3   3  12    0.04    0.17
   2  -3 -12    0.02    0.20
  -2   3  12    0.21    0.18
   1  -3 -12   -0.12    0.22
   1   3 -12    0.17    0.18
   0  -3 -12   -0.43    0.25
   0   3 -12   -0.21    0.17
  -1  -3 -12    0.08    0.23
  -1  -3 -12   -0.06    0.30
  -1   3 -12   -0.35    0.21
  -2  -3 -12    0.27    0.25
  -2   3 -12    0.21    0.29
  -4  -4  12    0.24    0.19
  -4   4  12    0.30    0.18
   3  -4 -12    0.19    0.22
  -3   4  12   -0.11    0.16
   2  -4 -12    0.09    0.22
  -2   4  12    0.13    0.17
   1  -4 -12    0.61    0.26
  -1  -4  12    0.05    0.17
   0  -4 -12   -0.31    0.28
   0   4 -12   -0.16    0.17
  -1  -4 -12    0.12    0.24
  -1  -4 -12    0.21    0.30
  -1   4 -12    0.01    0.21
  -2  -4 -12   -0.20    0.23
  -2   4 -12    0.22    0.28
  -4   5  12    0.13    0.17
   3  -5 -12   -0.12    0.22
  -3   5  12   -0.13    0.15
   2  -5 -12    0.29    0.24
  -2  -5  12    0.24    0.19
  -2   5  12    0.32    0.19
   1  -5 -12   -0.25    0.25
  -1  -5  12    0.04    0.19
   0  -5 -12   -0.94    0.27
   0   5 -12   -0.39    0.16
  -1  -5 -12   -0.09    0.22
  -1  -5 -12    0.15    0.32
  -1   5 -12    0.43    0.23
  -2  -5 -12   -0.14    0.23
  -2   5 -12    0.06    0.27
  -4   6  12    0.28    0.18
   3  -6 -12   -0.21    0.23
  -3   6  12   -0.06    0.17
  -2  -6  12    0.22    0.21
   2  -6 -12    0.53    0.27
  -2   6  12    0.34    0.20
   1  -6 -12    0.44    0.31
  -1  -6  12   -0.12    0.17
   0  -6 -12    0.12    0.20
   0  -6 -12   -0.52    0.30
   0   6 -12    0.02    0.18
  -1  -6 -12   -0.24    0.21
  -1   6 -12    0.31    0.22
  -2  -6 -12    0.00    0.26
  -2   6 -12    0.47    0.26
  -4   7  12    0.05    0.16
   3  -7 -12    0.03    0.23
  -3   7  12   -0.05    0.16
  -2  -7  12    0.05    0.20
   2  -7 -12    0.24    0.28
  -2   7  12   -0.22    0.17
   1  -7 -12   -0.21    0.32
  -1  -7  12    0.35    0.21
  -1   7  12    0.38    0.20
   0  -7 -12   -0.06    0.19
   0  -7  12    0.38    0.21
   0  -7 -12   -0.37    0.33
  -1  -7 -12    0.22    0.23
  -1   7 -12   -0.11    0.18
  -2  -7 -12    0.31    0.28
  -2   7 -12    0.28    0.28
   4  -8 -12    0.12    0.24
  -4   8  12   -0.09    0.16
   3  -8 -12    0.09    0.26
  -3   8  12    0.05    0.17
  -2  -8  12    0.06    0.21
   2  -8 -12    0.29    0.33
  -2   8  12    0.04    0.19
   1  -8 -12   -0.09    0.34
  -1  -8  12   -0.12    0.20
  -1   8  12   -0.18    0.22
   0  -8 -12   -0.29    0.35
   0  -8 -12    0.06    0.19
   0  -8  12   -0.06    0.18
  -1  -8 -12   -0.15    0.21
  -1   8 -12    0.21    0.20
   3  -9 -12   -0.18    0.27
  -3   9  12   -0.06    0.17
   2  -9 -12    0.10    0.34
  -2  -9  12   -0.19    0.20
  -2   9  12    0.19    0.23
  -1  -9  12    0.04    0.21
   1  -9 -12   -0.40    0.36
  -1   9  12    0.07    0.23
   0  -9  12    0.41    0.23
   0  -9 -12    0.46    0.22
  -1  -9 -12    0.29    0.23
  -1   9 -12    0.38    0.22
   2 -10 -12   -0.78    0.35
  -2 -10  12    0.07    0.21
  -2  10  12    0.08    0.24
   1 -10 -12    0.23    0.38
  -1 -10  12    0.27    0.22
  -1  10  12   -0.15    0.23
   0 -10  12    0.54    0.25
   0  10  12    0.23    0.27
   1 -11 -12   -0.28    0.38
  -1 -11  12   -0.13    0.21
  -1  11  12   -0.10    0.23
  -4   0  13    0.22    0.20
  -3   0  13    0.06    0.16
   2   0 -13   -0.06    0.18
   1   0 -13    0.01    0.20
   0   0 -13    0.19    0.25
  -1   0 -13    0.58    0.31
  -2   0 -13   -0.07    0.32
  -4  -1  13    0.05    0.18
  -4   1  13   -0.12    0.17
  -3   1  13   -0.01    0.17
   2  -1 -13   -0.16    0.18
   1  -1 -13    0.14    0.20
   1   1 -13    0.05    0.20
   0  -1 -13   -0.12    0.26
   0   1 -13    0.34    0.22
  -1  -1 -13   -0.24    0.30
  -1   1 -13   -0.05    0.28
  -4  -2  13    0.30    0.20
  -4   2  13    0.23    0.19
  -3   2  13    0.16    0.18
   2  -2 -13   -0.15    0.20
   1  -2 -13    0.11    0.23
   1   2 -13    0.01    0.18
   0  -2 -13   -0.32    0.27
   0   2 -13   -0.01    0.21
  -1  -2 -13   -0.29    0.30
  -1  -2 -13    0.32    0.27
  -1   2 -13   -0.13    0.26
  -4  -3  13    0.25    0.20
  -4   3  13   -0.22    0.16
  -3   3  13   -0.08    0.17
   2  -3 -13   -0.27    0.20
   1  -3 -13    0.03    0.25
   1   3 -13    0.36    0.18
   0  -3 -13   -0.20    0.30
   0   3 -13    0.02    0.19
  -1  -3 -13    0.15    0.33
  -1  -3 -13   -0.05    0.25
  -1   3 -13   -0.39    0.25
  -4  -4  13    0.08    0.19
  -4   4  13    0.11    0.17
   3  -4 -13    0.12    0.24
  -3   4  13   -0.03    0.17
   2  -4 -13   -0.11    0.23
  -2   4  13    0.18    0.18
   1  -4 -13   -0.09    0.27
   0  -4 -13   -0.24    0.32
   0   4 -13    0.34    0.22
  -1  -4 -13    0.28    0.25
  -1  -4 -13   -0.30    0.33
  -1   4 -13    0.13    0.25
   3  -5 -13    0.01    0.24
  -3   5  13    0.03    0.18
   2  -5 -13    0.06    0.25
  -2   5  13    0.08    0.19
  -1  -5  13   -0.10    0.19
   1  -5 -13   -0.38    0.30
   0  -5 -13   -0.56    0.32
   0   5 -13    0.16    0.19
  -1  -5 -13    0.24    0.26
  -1   5 -13    0.12    0.24
   3  -6 -13   -0.43    0.23
  -3   6  13    0.09    0.19
  -2  -6  13    0.04    0.21
   2  -6 -13    0.06    0.29
  -2   6  13    0.13    0.19
   1  -6 -13    0.33    0.34
  -1  -6  13    0.28    0.21
   0  -6 -13    0.15    0.20
   0  -6 -13   -0.41    0.32
   0   6 -13   -0.07    0.18
  -1  -6 -13   -0.08    0.23
  -1   6 -13    0.12    0.23
   3  -7 -13   -0.09    0.25
  -3   7  13    0.24    0.19
   2  -7 -13   -0.08    0.31
  -2  -7  13    0.03    0.21
  -2   7  13    0.55    0.22
   1  -7 -13   -0.68    0.33
  -1  -7  13    0.06    0.22
  -1   7  13    0.10    0.20
   0  -7 -13   -0.20    0.20
   0  -7 -13   -0.26    0.35
   0   7 -13    0.01    0.21
  -2  -8  13    0.19    0.23
   2  -8 -13   -0.24    0.35
  -2   8  13    0.09    0.20
   1  -8 -13   -0.75    0.36
  -1  -8  13    0.10    0.22
  -1   8  13   -0.03    0.26
   0  -8  13    0.24    0.22
   0  -8 -13    0.13    0.21
   2   0 -14   -0.07    0.20
   1   0 -14    0.30    0.23
   0   0 -14    0.49    0.31
  -3   1  14    0.27    0.19
   2  -1 -14    0.54    0.24
   1  -1 -14    0.14    0.24
   1   1 -14    0.06    0.21
   0  -1 -14    0.12    0.31
   0   1 -14   -0.10    0.24
  -3   2  14    0.02    0.18
   2  -2 -14    0.09    0.23
   1  -2 -14   -0.39    0.24
   1   2 -14   -0.09    0.21
   0  -2 -14   -0.24    0.31
   0   2 -14    0.19    0.23
   2  -3 -14    0.27    0.24
   1  -3 -14   -0.54    0.28
   1   3 -14   -0.10    0.19
   0  -3 -14    0.24    0.34
   0   3 -14    0.16    0.23
   2  -4 -14   -0.28    0.25
   1  -4 -14    0.15    0.32
   1   4 -14    0.12    0.20
   1  -5 -14   -0.14    0.34
  -1  -5  14    0.15    0.22
   0   0   0    0.00    0.00
;
_shelx_hkl_checksum     9947
_shelx_res_file
;
TITL [C19 H19 N O5] in P2(1)
CELL 0.71073   5.51040  14.80930  10.82350  90.0000 100.7572  90.0000
ZERR   2   0.00330   0.00890   0.00650   0.0000   0.0066   0.0000
LATT -1
SYMM -X, 0.5+Y, -Z
SFAC C H N O
UNIT 38 38 2 10
L.S. 5
BOND $H
CONF
FMAP 2
PLAN -5
omit -2 53
mpla 13 o1 > c13
mpla 4 o14 > c17
acta
htab
EQIV $1 x, y+1, z
EQIV $2 -x+2, y-1/2, -z
EQIV $3 -x+1, y+1/2, -z+1
EQIV $4 -x, y-1/2, -z+1
HTAB C4 O16_$1
HTAB N10 O1_$2
HTAB C13 O25_$3
HTAB C13 O25A_$3
HTAB C24 O12_$4
HTAB O25 O12_$4
WGHT    0.050700    0.078700
FVAR       0.17847   0.72925
O1    4    1.036660    1.428578    0.058469    11.00000    0.10993    0.04896 =
         0.11150    0.00670    0.07492   -0.01274
C2    1    0.879470    1.399944    0.115051    11.00000    0.05962    0.04905 =
         0.06253    0.00337    0.02703    0.00350
C3    1    0.837727    1.302354    0.125254    11.00000    0.05711    0.03392 =
         0.04762    0.00711    0.01850    0.00005
C4    1    0.728097    1.466229    0.175296    11.00000    0.07961    0.03981 =
         0.09652    0.00177    0.03996   -0.00126
AFIX 137
H4A   2    0.771079    1.526741    0.155932    11.00000   -1.50000
H4B   2    0.761478    1.457784    0.264808    11.00000   -1.50000
H4C   2    0.555656    1.456236    0.143386    11.00000   -1.50000
AFIX   0
C5    1    0.978399    1.242632    0.067489    11.00000    0.05351    0.05223 =
         0.06951    0.00464    0.03425   -0.00025
AFIX  43
H5    2    1.098617    1.265104    0.025790    11.00000   -1.20000
AFIX   0
C6    1    0.940775    1.151194    0.071736    11.00000    0.06324    0.03500 =
         0.06883    0.00162    0.03870    0.00877
AFIX  43
H6    2    1.037464    1.112321    0.033858    11.00000   -1.20000
AFIX   0
C7    1    0.761326    1.116172    0.131483    11.00000    0.05184    0.03739 =
         0.05642    0.00169    0.03030    0.00132
C8    1    0.621823    1.173874    0.190203    11.00000    0.07038    0.03512 =
         0.07901    0.00086    0.04700   -0.00335
AFIX  43
H8    2    0.501583    1.150934    0.231512    11.00000   -1.20000
AFIX   0
C9    1    0.661803    1.265570    0.187230    11.00000    0.05931    0.03833 =
         0.07619    0.00126    0.04343    0.00354
AFIX  43
H9    2    0.568439    1.303925    0.227838    11.00000   -1.20000
AFIX   0
N10   3    0.734685    1.021381    0.129171    11.00000    0.06889    0.02987 =
         0.06743   -0.00057    0.04633    0.00324
H10   2    0.836359    0.995221    0.089248    11.00000   -1.20000
C11   1    0.576489    0.968273    0.178237    11.00000    0.05180    0.04414 =
         0.05822    0.00094    0.02106   -0.00334
O12   4    0.416783    0.995547    0.232113    11.00000    0.07324    0.03994 =
         0.08820    0.00063    0.05386    0.00434
C13   1    0.626388    0.869872    0.159889    11.00000    0.06140    0.03677 =
         0.06263   -0.00005    0.03280   -0.00067
AFIX  23
H13A  2    0.613412    0.856998    0.071025    11.00000   -1.20000
H13B  2    0.792321    0.854781    0.202439    11.00000   -1.20000
AFIX   0
O14   4    0.451419    0.817484    0.209809    11.00000    0.07388    0.03992 =
         0.09759    0.00788    0.05837   -0.00142
part 1
C15   1    0.467153    0.726270    0.190221    21.00000    0.04415    0.04570 =
         0.03753    0.01675   -0.00397   -0.01084
O16   4    0.630700    0.693815    0.149696    21.00000    0.07604    0.02151 =
         0.14770    0.01153    0.08147    0.00570
C17   1    0.287405    0.672405    0.250883    21.00000    0.04590    0.04524 =
         0.05262    0.00990    0.00842   -0.00613
AFIX  23
H17A  2    0.244586    0.616945    0.204212    21.00000   -1.20000
H17B  2    0.137211    0.707007    0.248725    21.00000   -1.20000
AFIX   0
flat 0.01 c18 > o25
C18   1    0.402057    0.650085    0.386843    21.00000    0.06976   10.07555 =
         0.06665    0.01467    0.01954   -0.01656
AFIX  23
H18A  2    0.565910    0.625383    0.389258    21.00000   -1.20000
H18B  2    0.419980    0.705440    0.435606    21.00000   -1.20000
AFIX   0
C19   1    0.250851    0.582941    0.447924    21.00000    0.05430    0.09029 =
         0.04351    0.01173    0.00923   -0.02453
dfix 1.40 c20 c22
dfix 1.40 c22 c23
C20   1    0.288074    0.493162    0.437728    21.00000    0.06309   10.06435 =
         0.08270   -0.00238    0.05175   -0.00825
AFIX  43
H20   2    0.406069    0.473154    0.392811    21.00000   -1.20000
AFIX   0
C21   1    0.076868    0.610252    0.512854    21.00000    0.05943    0.08065 =
         0.04962    0.01373    0.01209   -0.01630
AFIX  43
H21   2    0.047857    0.671703    0.520230    21.00000   -1.20000
AFIX   0
C22   1    0.154411    0.430027    0.492694    21.00000    0.08926   10.08544 =
         0.09342    0.00189    0.04807    0.01022
AFIX  43
H22   2    0.183691    0.368603    0.485227    21.00000   -1.20000
AFIX   0
C23   1   -0.023592    0.459869    0.558970    21.00000    0.05647    0.08816 =
         0.05669    0.01768    0.03050   -0.00410
C24   1   -0.058589    0.549336    0.568390    21.00000    0.05099    0.07114 =
         0.06624    0.01323    0.03274   -0.00510
AFIX  43
H24   2   -0.175891    0.570380    0.613025    21.00000   -1.20000
AFIX   0
O25   4   -0.155750    0.389181    0.612945    21.00000    0.08514    0.06366 =
         0.10844    0.01844    0.06768   -0.00074
H25   2   -0.241349    0.419699    0.669139    21.00000   -1.50000
part 2
dfix 1.5 c15a c17a
C15A  1    0.526270    0.730549    0.239247   -21.00000    0.03283
dfix 1.2 c15a o16a
O16A  4    0.647482    0.697720    0.164350   -21.00000    0.13396
C17A  1    0.343911    0.692959    0.317400   -21.00000    0.05523
AFIX  23
H17C  2    0.384109    0.715617    0.402867   -21.00000   -1.20000
H17D  2    0.177001    0.711623    0.281288   -21.00000   -1.20000
AFIX   0
flat 0.01 c18a > o25a
C18A  1    0.362664    0.591996    0.317055   -21.00000    0.07478
AFIX  23
H18C  2    0.534776    0.574898    0.342000   -21.00000   -1.20000
H18D  2    0.305514    0.570200    0.232093   -21.00000   -1.20000
AFIX   0
dfix 1.40 c19a c20a
dfix 1.40 c19a c21a
dfix 2.7 c19a c23a
C19A  1    0.214865    0.546715    0.403725   -21.00000    0.04444
dfix 1.40 c20a c22a
C20A  1    0.256079    0.453086    0.412255   -21.00000   10.04526
AFIX  43
H20A  2    0.364393    0.425887    0.367202   -21.00000   -1.20000
AFIX   0
dfix 1.40 c21a c24a
dfix 2.7 c21a c22a
C21A  1    0.053763    0.585406    0.471059   -21.00000    0.04997
AFIX  43
H21A  2    0.027294    0.647398    0.464910   -21.00000   -1.20000
AFIX   0
dfix 1.40 c22a c23a
dfix 2.4 c22a c24a
C22A  1    0.135477    0.402341    0.487397   -21.00000   10.04179
AFIX  43
H22A  2    0.160887    0.340317    0.494204   -21.00000   -1.20000
AFIX   0
dfix 1.40 c23a c24a
C23A  1   -0.023940    0.444353    0.552759   -21.00000    0.03687
C24A  1   -0.070738    0.535381    0.547822   -21.00000    0.07117
AFIX  43
H24A  2   -0.179429    0.561947    0.593228   -21.00000   -1.20000
AFIX   0
dfix 0.9 o25a h25a
O25A  4   -0.134754    0.397269    0.621619   -21.00000    0.06100
H25A  2   -0.182605    0.438548    0.673117   -21.00000   -1.50000
part 0
HKLF 4
REM  [C19 H19 N O5] in P2(1)
REM R1 =  0.0530 for    1798 Fo > 4sig(Fo)  and  0.1278 for all    3403 data
REM    276 parameters refined using     25 restraints
END
WGHT      0.0516      0.0714
REM Instructions for potential hydrogen bonds
HTAB C4 O16_$1
HTAB C4 O16A_$1
HTAB C8 O12
HTAB N10 O1_$2
HTAB C13 O25_$3
HTAB C13 O25A_$3
HTAB C24 O12_$4
HTAB O25 O12_$4
HTAB O25 O14_$4
HTAB O25A O12_$4
REM Highest difference peak  0.142,  deepest hole -0.173,  1-sigma level  0.037
Q1    1   0.6550  0.8362  0.2871  11.00000  0.05    0.14
Q2    1   0.2509  1.1748  0.2434  11.00000  0.05    0.13
Q3    1   0.8345  1.1610  0.2649  11.00000  0.05    0.13
Q4    1   0.6645  1.1379  0.1581  11.00000  0.05    0.13
Q5    1   1.2187  1.2098  0.1389  11.00000  0.05    0.13
;
_shelx_res_checksum     7781
_shelxl_version_number         .2013
