# Supplementary material for: Crystal structure of 2-(4-acetyl­anilino)-2-oxoethyl 3-(4-hy­droxy­phen­yl)propionate
Source: Acta Crystallogr E Crystallogr Commun. 2016 Jun 10;72(Pt 7):933–6. doi: 10.1107/S205698901600894X (PMC4992909; doi:10.1107/S205698901600894X)
Supplement: Supplementary file 2 [file e-72-00933-Isup2.hkl]

data_I                                                                          
_shelx_title ' [C19 H19 N O5] in P2(1)'                                         
_shelx_refln_list_code          4                                               
_shelx_F_calc_maximum      179.72                                               
_exptl_crystal_F_000       360.00                                               
_reflns_d_resolution_high  0.7970                                               
                                                                                
loop_                                                                           
 _space_group_symop_operation_xyz                                               
 'x, y, z'                                                                      
 '-x, y+1/2, -z'                                                                
                                                                                
_cell_length_a     5.5104                                                       
_cell_length_b    14.8093                                                       
_cell_length_c    10.8235                                                       
_cell_angle_alpha  90.000                                                       
_cell_angle_beta  100.757                                                       
_cell_angle_gamma  90.000                                                       
                                                                                
_shelx_F_squared_multiplier     1.000                                           
                                                                                
loop_                                                                           
 _refln_index_h                                                                 
 _refln_index_k                                                                 
 _refln_index_l                                                                 
 _refln_F_squared_calc                                                          
 _refln_F_squared_meas                                                          
 _refln_F_squared_sigma                                                         
 _refln_observed_status                                                         
   1 -18   0          0.28         12.24         5.02 o                         
   1 -17   0          4.86         16.01         5.34 o                         
   2 -17   0          1.62          5.34         5.65 o                         
   1 -16   0          7.11          6.28         5.02 o                         
   2 -16   0          3.67          6.91         5.34 o                         
   3 -16   0          2.12          0.31         5.34 o                         
   1 -15   0          1.84          2.20         4.40 o                         
   2 -15   0          9.05          8.16         5.34 o                         
   3 -15   0          3.50          5.65         5.65 o                         
   4 -15   0          8.80         12.56         6.59 o                         
   0 -14   0         71.32         75.67         6.91 o                         
   1 -14   0          3.92          1.57         4.71 o                         
   2 -14   0         14.18         12.56         5.65 o                         
   3 -14   0          0.99          2.20         5.34 o                         
   4 -14   0          7.10          2.77         4.10 o                         
   1 -13   0        118.75         95.23         9.89 o                         
   2 -13   0         52.93         51.80         7.54 o                         
   3 -13   0         13.02         17.90         6.28 o                         
   4 -13   0          7.15          2.20         5.65 o                         
   0 -12   0         10.29          7.18         3.31 o                         
   1 -12   0          0.46         -2.41         3.17 o                         
   2 -12   0         87.18         96.07         9.11 o                         
   3 -12   0         85.46         66.88         8.48 o                         
   4 -12   0          0.73         -2.51         5.02 o                         
   5 -12   0          1.56         -4.40         6.59 o                         
   1 -11   0         47.38         49.23         5.24 o                         
   2 -11   0        156.46        132.67         6.87 o                         
   3 -11   0         92.24         72.21         8.48 o                         
   4 -11   0         60.91         32.65         6.91 o                         
   5 -11   0          0.26         -0.31         6.91 o                         
   0 -10   0         74.32         77.76         5.65 o                         
   1 -10   0        145.58        151.26         4.71 o                         
   2 -10   0        105.70        101.20         6.10 o                         
   3 -10   0        138.25        120.88         9.42 o                         
   4 -10   0         74.83         62.17         8.48 o                         
   5 -10   0          3.25          3.77         7.54 o                         
   1  -9   0         42.79         44.24         2.86 o                         
   2  -9   0          3.01         -2.89         2.89 o                         
   3  -9   0         34.73         35.16         6.59 o                         
   4  -9   0         30.44         26.69         6.91 o                         
   5  -9   0         20.09         32.97         9.11 o                         
   0  -8   0         22.17         28.04         5.18 o                         
   1  -8   0        306.97        316.20         5.81 o                         
   2  -8   0         39.84         38.77         3.88 o                         
   3  -8   0          1.37          5.13         3.44 o                         
   4  -8   0         35.95         23.23         6.59 o                         
   5  -8   0          4.04         -7.54         7.54 o                         
   6  -8   0          1.76          6.59         9.11 o                         
   1  -7   0        241.73        253.15         6.44 o                         
   2  -7   0        144.14        130.45         5.44 o                         
   3  -7   0         18.95         19.46         2.96 o                         
   4  -7   0         13.66         12.87         6.28 o                         
   5  -7   0          2.09         -7.54         7.54 o                         
   6  -7   0          1.32         12.56         8.79 o                         
   0  -6   0        193.93        195.13         4.66 o                         
   1  -6   0       1845.75       1886.98        28.51 o                         
   2  -6   0         47.51         47.89         3.66 o                         
   3  -6   0         16.72         19.22         2.89 o                         
   4  -6   0         36.07         32.65         7.22 o                         
   5  -6   0          6.95         -1.88         7.54 o                         
   6  -6   0          6.29         14.13         8.16 o                         
   1  -5   0        173.59        185.95         4.99 o                         
   2  -5   0        231.31        222.12         6.20 o                         
   3  -5   0        201.33        195.07         5.43 o                         
   4  -5   0         10.44         27.00         6.91 o                         
   5  -5   0          6.25         -6.91         6.91 o                         
   0  -4   0       2128.51       2134.81        49.76 o                         
   1  -4   0        698.36        666.76        11.20 o                         
   2  -4   0        112.54        110.83         3.62 o                         
   3  -4   0        224.16        220.29         5.50 o                         
   4  -4   0         77.66         81.42         4.39 o                         
   5  -4   0          1.85          7.70         4.22 o                         
   6  -4   0          2.89         -1.57         5.97 o                         
   1  -3   0        175.51        172.73         4.32 o                         
   2  -3   0        167.29        155.23         3.17 o                         
   3  -3   0        193.05        194.55         4.23 o                         
   4  -3   0         45.59         47.00         3.62 o                         
   5  -3   0         12.28         13.50         8.16 o                         
   6  -3   0         13.04          6.91         6.91 o                         
   0  -2   0        912.71        853.41        13.19 o                         
   1  -2   0        944.79        902.81        13.76 o                         
   2  -2   0        251.70        245.50         4.00 o                         
   3  -2   0        233.97        249.71         4.63 o                         
   4  -2   0         82.02         94.22         4.47 o                         
   5  -2   0          1.01          2.17         2.98 o                         
   6  -2   0         38.23         47.72         8.48 o                         
   1  -1   0       3260.26       3008.83        30.41 o                         
   2  -1   0        121.56        113.05         2.62 o                         
   3  -1   0        146.06        152.67         3.60 o                         
   4  -1   0         13.58         13.28         2.57 o                         
   5  -1   0         22.88         24.21         4.40 o                         
   6  -1   0          1.04          5.02         6.28 o                         
   1   0   0          0.70         -0.61         0.61 o                         
   2   0   0         76.85         75.51         3.89 o                         
   3   0   0        112.15        105.48         3.99 o                         
   4   0   0          0.48         -1.10         2.66 o                         
   5   0   0          5.46          3.77         5.02 o                         
   6   0   0          5.47          3.14         6.59 o                         
   1   1   0       3258.90       2990.13        30.61 o                         
   2   1   0        121.87        115.56         2.86 o                         
   3   1   0        145.95        155.33         4.43 o                         
   4   1   0         13.64         10.56         2.81 o                         
   5   1   0         22.89         18.84         5.34 o                         
   6   1   0          1.05          2.20         6.28 o                         
   0   2   0        914.36        830.09        12.54 o                         
   1   2   0        945.28        897.64         9.81 o                         
   2   2   0        251.20        240.21         3.99 o                         
   3   2   0        234.01        249.43         5.60 o                         
   4   2   0         82.07         73.83         4.18 o                         
   5   2   0          1.01          0.11         3.60 o                         
   6   2   0         38.24         28.83         5.44 o                         
   1   3   0        176.12        169.76         2.89 o                         
   2   3   0        167.31        153.57         3.20 o                         
   3   3   0        193.04        197.16         4.37 o                         
   4   3   0         45.53         46.04         4.51 o                         
   5   3   0         12.24         12.20         4.29 o                         
   6   3   0         13.03          3.68         4.82 o                         
   0   4   0       2128.15       2065.30        30.96 o                         
   1   4   0        697.54        659.97         8.56 o                         
   2   4   0        112.48        112.40         3.00 o                         
   3   4   0        224.16        225.31         4.72 o                         
   4   4   0         77.55         76.83         5.41 o                         
   5   4   0          1.84         -2.89         5.81 o                         
   6   4   0          2.91          5.57         4.82 o                         
   1   5   0        173.55        185.34         3.56 o                         
   2   5   0        230.88        224.08         4.26 o                         
   3   5   0        201.73        196.66         6.16 o                         
   4   5   0         10.44          9.73         2.97 o                         
   5   5   0          6.27          1.19         4.06 o                         
   6   5   0          6.85         -4.77         4.77 o                         
   0   6   0        193.49        192.75         5.05 o                         
   1   6   0       1846.05       1863.95        20.28 o                         
   2   6   0         47.38         54.73         2.55 o                         
   3   6   0         16.71         17.24         2.31 o                         
   4   6   0         36.06         37.61         3.64 o                         
   5   6   0          6.94          7.71         4.22 o                         
   6   6   0          6.28          3.17         5.21 o                         
   1   7   0        241.92        264.31         4.61 o                         
   2   7   0        144.13        140.85         3.88 o                         
   3   7   0         19.03         20.83         2.48 o                         
   4   7   0         13.68         14.00         3.52 o                         
   5   7   0          2.12         -3.37         4.06 o                         
   6   7   0          1.33          3.87         5.11 o                         
   0   8   0         22.10         27.04         2.94 o                         
   1   8   0        307.06        317.24         6.21 o                         
   2   8   0         39.90         41.52         2.74 o                         
   3   8   0          1.39         -1.18         2.36 o                         
   4   8   0         35.99         38.42         3.83 o                         
   5   8   0          4.04          1.49         3.29 o                         
   6   8   0          1.75         -1.17         5.13 o                         
   1   9   0         42.89         42.28         2.61 o                         
   2   9   0          3.02          2.21         2.09 o                         
   3   9   0         34.79         34.49         3.52 o                         
   4   9   0         30.46         31.08         3.85 o                         
   5   9   0         20.12         27.54         6.86 o                         
   0  10   0         74.02         70.01         4.60 o                         
   1  10   0        145.31        141.87         4.98 o                         
   2  10   0        105.86        105.36         5.89 o                         
   3  10   0        138.31        133.08         5.60 o                         
   4  10   0         74.80         70.81         7.74 o                         
   5  10   0          3.24          7.98         3.66 o                         
   1  11   0         47.26         54.12         3.63 o                         
   2  11   0        156.75        141.68         4.89 o                         
   3  11   0         92.39         92.35         8.28 o                         
   4  11   0         60.87         59.61         6.80 o                         
   5  11   0          0.26          3.36         4.02 o                         
   0  12   0         10.23          8.78         3.61 o                         
   1  12   0          0.47         -1.55         9.11 o                         
   2  12   0         87.05        105.03         8.18 o                         
   3  12   0         85.37         83.57        10.37 o                         
   4  12   0          0.74         -2.79         2.79 o                         
   5  12   0          1.56         -1.24         3.43 o                         
   1  13   0        118.81        118.20         5.86 o                         
   2  13   0         52.96         50.15         6.27 o                         
   3  13   0         13.01         14.29         3.24 o                         
   4  13   0          7.17          6.89         3.38 o                         
   0  14   0         71.25         89.48         7.85 o                         
   1  14   0          3.93          5.42         4.05 o                         
   2  14   0         14.20          8.65         3.67 o                         
   3  14   0          0.98          3.14         4.37 o                         
   4  14   0          7.11          5.58         6.57 o                         
   1  15   0          1.85          3.35         4.08 o                         
   2  15   0          9.05         14.54         3.34 o                         
   3  15   0          3.49          6.49         3.05 o                         
   4  15   0          8.80         12.56         7.38 o                         
   0  16   0          9.73          9.73         5.02 o                         
   1  16   0          7.09          8.02         3.53 o                         
   2  16   0          3.65          6.54         6.12 o                         
   3  16   0          2.13         11.59         4.45 o                         
   2  17   0          1.63          2.83         5.65 o                         
  -1 -18   1         12.73          5.97         5.34 o                         
   1 -18   1         17.31         25.12         6.28 o                         
  -2 -17   1          0.79          4.71         5.97 o                         
  -1 -17   1          5.54          9.42         5.34 o                         
   1 -17   1         10.49         15.38         5.65 o                         
   2 -17   1          1.82         10.36         5.97 o                         
  -3 -16   1          3.08          7.54         5.97 o                         
  -2 -16   1          0.42          2.20         5.65 o                         
  -1 -16   1          6.62          6.91         5.02 o                         
   0 -16   1          3.48         13.50         4.71 o                         
   1 -16   1          2.28          8.79         5.02 o                         
   2 -16   1          6.08          0.31         5.02 o                         
   3 -16   1          0.10         -5.34         5.34 o                         
  -4 -15   1          4.04          3.14         6.28 o                         
  -3 -15   1          0.64          4.08         5.97 o                         
  -2 -15   1          0.07         10.36         5.65 o                         
  -1 -15   1         16.78          9.42         5.34 o                         
   0 -15   1          2.98         -1.10         2.89 o                         
   1 -15   1          2.62          5.97         4.40 o                         
   2 -15   1          1.90          3.45         5.02 o                         
   3 -15   1          0.11          3.14         5.34 o                         
  -4 -14   1          3.16          9.11         6.28 o                         
  -3 -14   1          0.90         -0.94         5.65 o                         
  -2 -14   1          1.76          0.31         5.34 o                         
  -1 -14   1         77.70         57.46         7.54 o                         
   0 -14   1          4.45          2.04         2.89 o                         
   1 -14   1          2.45          0.63         4.40 o                         
   2 -14   1         42.75         41.44         7.22 o                         
   3 -14   1          1.75         -2.51         5.02 o                         
   4 -14   1          0.05         -1.57         5.34 o                         
  -4 -13   1          0.50         -1.57         5.02 o                         
  -3 -13   1         23.08         23.55         6.59 o                         
  -2 -13   1         32.21         20.09         6.28 o                         
  -1 -13   1         11.80         12.09         3.77 o                         
   0 -13   1          8.59          4.98         2.69 o                         
   1 -13   1         15.81          8.48         4.71 o                         
   2 -13   1         17.14         16.64         5.65 o                         
   3 -13   1          7.52         12.56         5.65 o                         
   4 -13   1          6.75         -0.31         5.65 o                         
  -5 -12   1          3.35          1.26         6.28 o                         
  -4 -12   1          2.95          3.14         5.34 o                         
  -3 -12   1         12.76         12.24         5.65 o                         
  -2 -12   1         16.28          5.02         5.34 o                         
  -1 -12   1        302.93        296.40         6.54 o                         
   0 -12   1          6.95          1.79         2.23 o                         
   1 -12   1          8.59          4.11         3.21 o                         
   2 -12   1        259.85        248.35        12.24 o                         
   3 -12   1         17.25         15.07         5.65 o                         
   4 -12   1          7.82          7.22         5.97 o                         
   5 -12   1          0.29          4.71         7.85 o                         
  -5 -11   1          3.16         -4.40         5.97 o                         
  -4 -11   1         14.72          7.85         5.65 o                         
  -3 -11   1        155.49        156.36        10.67 o                         
  -2 -11   1         75.47         75.04         8.48 o                         
  -1 -11   1        285.65        253.18        14.50 o                         
   0 -11   1         39.60         48.84         2.97 o                         
   1 -11   1         29.11         32.13         3.66 o                         
   2 -11   1         93.63         75.98         7.85 o                         
   3 -11   1          8.55          4.40         3.55 o                         
   4 -11   1         22.10         15.38         6.59 o                         
   5 -11   1          4.45         12.24         8.16 o                         
  -5 -10   1          7.39          5.02         6.91 o                         
  -4 -10   1         13.23         13.50         5.97 o                         
  -3 -10   1         79.05         75.44         5.75 o                         
  -2 -10   1        154.58        154.79        10.36 o                         
  -1 -10   1         85.66         81.98         6.65 o                         
   0 -10   1         42.82         46.15         3.35 o                         
   1 -10   1         43.00         39.26         3.04 o                         
   2 -10   1         70.02         85.09         7.85 o                         
   3 -10   1         90.22         64.68         7.54 o                         
   4 -10   1         41.52         25.43         6.91 o                         
   5 -10   1          0.02         -2.83         7.54 o                         
  -6  -9   1          6.64          8.48         8.79 o                         
  -5  -9   1          1.76         18.52         7.54 o                         
  -4  -9   1        150.52        133.12        10.36 o                         
  -3  -9   1         35.41         44.25         4.29 o                         
  -2  -9   1        161.84        150.20         6.52 o                         
  -1  -9   1         43.28         48.73         4.68 o                         
   0  -9   1         68.19         69.46         2.89 o                         
   1  -9   1         65.88         61.07         4.42 o                         
   2  -9   1         51.67         55.78         4.77 o                         
   3  -9   1         93.56         84.46         8.48 o                         
   4  -9   1         31.29         27.32         7.22 o                         
   5  -9   1         29.91         35.79         9.42 o                         
  -6  -8   1          0.46          3.45         8.48 o                         
  -5  -8   1          6.52          4.08         7.22 o                         
  -4  -8   1          0.99          3.77         5.02 o                         
  -3  -8   1         54.54         53.72         9.89 o                         
  -2  -8   1         22.00         19.06         3.92 o                         
  -1  -8   1         91.90         96.34         4.77 o                         
   0  -8   1         42.58         59.19         3.17 o                         
   1  -8   1        126.20        135.89         5.31 o                         
   2  -8   1          0.03         -2.06         2.77 o                         
   3  -8   1         21.81         24.49         5.65 o                         
   4  -8   1         49.66         54.63         8.16 o                         
   5  -8   1         12.04         18.52         8.79 o                         
   6  -8   1          0.21         -0.94         9.42 o                         
  -6  -7   1          0.01          3.45         7.85 o                         
  -5  -7   1          0.93          5.97         7.22 o                         
  -4  -7   1         21.65         28.57         6.59 o                         
  -3  -7   1         11.65          9.60         2.69 o                         
  -2  -7   1          6.62          5.34         2.89 o                         
  -1  -7   1        280.04        283.88         6.99 o                         
   0  -7   1       1333.34       1449.87        15.81 o                         
   1  -7   1        533.72        579.63        10.99 o                         
   2  -7   1        128.31        128.60         5.55 o                         
   3  -7   1          9.29         11.30         3.55 o                         
   4  -7   1          2.58          2.83         5.97 o                         
   5  -7   1          5.46         -0.63         8.16 o                         
   6  -7   1          0.33          2.20         8.79 o                         
  -6  -6   1         10.11          5.65         7.85 o                         
  -5  -6   1          3.87          9.11         7.22 o                         
  -4  -6   1         17.64         16.01         6.28 o                         
  -3  -6   1         16.54         18.93         4.71 o                         
  -2  -6   1        497.26        484.52         9.98 o                         
  -1  -6   1         90.77         96.24         3.07 o                         
   0  -6   1        154.72        171.41         3.14 o                         
   1  -6   1        202.21        207.82         5.55 o                         
   2  -6   1         64.73         63.93         7.06 o                         
   3  -6   1        138.23        129.20         5.13 o                         
   4  -6   1          4.27          1.57         6.59 o                         
   5  -6   1          0.90          2.20         7.85 o                         
  -6  -5   1         11.01         22.92         8.16 o                         
  -5  -5   1         33.24         39.87         8.16 o                         
  -4  -5   1          7.97          9.11         5.65 o                         
  -3  -5   1         54.16         54.20         3.30 o                         
  -2  -5   1        998.71        984.93        13.28 o                         
  -1  -5   1        431.91        430.49         6.36 o                         
   0  -5   1        424.39        451.24         6.66 o                         
   1  -5   1         77.46         74.16         3.55 o                         
   2  -5   1         91.08         96.39         4.66 o                         
   3  -5   1         54.84         59.62         4.01 o                         
   4  -5   1          4.93         18.21         6.91 o                         
   5  -5   1          0.10          0.00         7.22 o                         
  -5  -4   1         13.73          8.94         4.15 o                         
  -4  -4   1         22.19         21.33         3.14 o                         
  -3  -4   1         13.85         15.00         3.54 o                         
  -2  -4   1        722.73        719.01        11.62 o                         
  -1  -4   1        125.55        129.55         4.20 o                         
   0  -4   1        400.61        425.93         5.21 o                         
   1  -4   1        103.33        107.13         4.87 o                         
   2  -4   1          4.83          8.28         2.32 o                         
   3  -4   1        329.81        332.22         5.89 o                         
   4  -4   1          2.82          7.83         3.09 o                         
   5  -4   1          0.39         -1.95         4.06 o                         
   6  -4   1          1.82         -5.02         6.59 o                         
  -6  -3   1         15.03          7.85         6.28 o                         
  -5  -3   1         35.43         42.32         5.05 o                         
  -4  -3   1         47.33         44.94         4.75 o                         
  -3  -3   1        239.92        240.86         4.62 o                         
  -2  -3   1          5.23          4.28         1.67 o                         
  -1  -3   1         62.16         60.93         3.08 o                         
   0  -3   1        236.97        234.01         4.05 o                         
   1  -3   1         97.98        100.01         3.33 o                         
   2  -3   1          7.53          7.26         1.43 o                         
   3  -3   1         22.55         25.72         2.33 o                         
   4  -3   1         38.76         43.40         4.75 o                         
   5  -3   1          3.56          8.42         4.51 o                         
   6  -3   1          0.19         -4.71         6.28 o                         
  -6  -2   1          3.54          7.85         6.28 o                         
  -5  -2   1         30.59         32.35         3.74 o                         
  -4  -2   1         20.43         20.13         2.45 o                         
  -3  -2   1        101.19         94.05         3.12 o                         
  -2  -2   1        359.92        348.70         4.90 o                         
  -1  -2   1        177.31        166.58         3.12 o                         
   0  -2   1       2126.62       1942.82        31.59 o                         
   1  -2   1        586.62        558.51         7.54 o                         
   2  -2   1         57.47         54.88         2.31 o                         
   3  -2   1        135.05        128.61         3.72 o                         
   4  -2   1         10.94         10.02         3.40 o                         
   5  -2   1         12.03         16.64         6.28 o                         
   6  -2   1         22.84         10.36         7.22 o                         
  -6  -1   1          0.87         -1.88         5.97 o                         
  -5  -1   1         65.50         71.07         7.22 o                         
  -4  -1   1          0.53         -0.10         1.97 o                         
  -3  -1   1         13.32         14.17         1.66 o                         
  -2  -1   1        457.39        437.98         5.64 o                         
  -1  -1   1       2441.20       2461.98        24.84 o                         
   0  -1   1        916.55        861.74        15.15 o                         
   1  -1   1       1160.51       1102.23        13.46 o                         
   2  -1   1        367.65        359.39         5.01 o                         
   3  -1   1         90.86         87.38         3.14 o                         
   4  -1   1         15.72         12.25         2.05 o                         
   5  -1   1          1.67         -1.88         4.71 o                         
   6  -1   1         13.73         11.30         7.22 o                         
  -6   0   1          5.47         -1.88         5.65 o                         
  -5   0   1         43.72         54.00         6.91 o                         
  -4   0   1         22.25         20.04         2.27 o                         
  -3   0   1        254.27        250.94         4.91 o                         
  -2   0   1        308.60        299.25         4.82 o                         
  -1   0   1       1905.36       1909.39        19.50 o                         
   0   0   1        662.98        634.33         8.11 o                         
   1   0   1         62.76         60.24         1.62 o                         
   2   0   1          0.01          6.23         4.79 o                         
   3   0   1          0.84         -0.33         1.41 o                         
   4   0   1         11.16         13.41         2.58 o                         
   5   0   1          4.01         -0.11         3.84 o                         
   6   0   1          6.35          3.76         4.60 o                         
  -6   1   1          0.87          0.31         5.65 o                         
  -5   1   1         65.46         73.47         7.54 o                         
  -4   1   1          0.53          0.14         2.30 o                         
  -3   1   1         13.27         14.76         1.64 o                         
  -2   1   1        457.91        437.73         5.54 o                         
  -1   1   1       2440.87       2410.59        28.45 o                         
   0   1   1        916.96        851.62        14.44 o                         
   1   1   1       1159.19       1090.29        11.81 o                         
   2   1   1        368.05        363.40         5.26 o                         
   3   1   1         90.85         86.75         3.73 o                         
   4   1   1         15.76         19.24         5.18 o                         
   5   1   1          1.68          9.61         4.29 o                         
   6   1   1         13.73         16.12         5.31 o                         
  -6   2   1          3.53         -2.51         5.65 o                         
  -5   2   1         30.60         34.54         5.97 o                         
  -4   2   1         20.48         20.07         3.24 o                         
  -3   2   1        101.24         99.28         3.69 o                         
  -2   2   1        359.88        346.45         5.67 o                         
  -1   2   1        177.04        167.92         2.27 o                         
   0   2   1       2126.98       1938.95        23.71 o                         
   1   2   1        587.26        560.48         6.63 o                         
   2   2   1         57.26         53.77         2.23 o                         
   3   2   1        135.14        125.29         3.82 o                         
   4   2   1         10.88         17.28         8.16 o                         
   5   2   1         12.04         17.19         6.12 o                         
   6   2   1         22.82         21.41         5.44 o                         
  -6   3   1         15.05         15.38         6.59 o                         
  -5   3   1         35.35         39.94         5.05 o                         
  -4   3   1         47.32         48.85         3.63 o                         
  -3   3   1        239.59        256.64         5.60 o                         
  -2   3   1          5.18          3.28         1.77 o                         
  -1   3   1         61.96         61.89         1.88 o                         
   0   3   1        236.86        233.06         4.62 o                         
   1   3   1         97.95         94.91         2.43 o                         
   2   3   1          7.59          7.31         1.49 o                         
   3   3   1         22.70         22.91         2.33 o                         
   4   3   1         38.70         43.14        12.72 o                         
   5   3   1          3.55          1.65         4.07 o                         
   6   3   1          0.19         -4.42         5.18 o                         
  -6   4   1         16.96         19.54         4.96 o                         
  -5   4   1         13.76         10.60         4.15 o                         
  -4   4   1         22.20         22.77         3.11 o                         
  -3   4   1         13.89         14.08         1.98 o                         
  -2   4   1        723.49        714.55         8.75 o                         
  -1   4   1        125.59        131.70         3.22 o                         
   0   4   1        400.76        419.15         5.37 o                         
   1   4   1        103.43        103.66         2.57 o                         
   2   4   1          4.82          6.05         1.50 o                         
   3   4   1        329.68        331.35         5.96 o                         
   4   4   1          2.81          2.66         2.74 o                         
   5   4   1          0.39          2.00         4.22 o                         
   6   4   1          1.81         -1.10         7.38 o                         
  -6   5   1         11.00          7.88         5.09 o                         
  -5   5   1         33.24         33.72         4.82 o                         
  -4   5   1          7.98          8.63         2.92 o                         
  -3   5   1         53.94         50.01         2.68 o                         
  -2   5   1        998.10        966.21        11.45 o                         
  -1   5   1        431.41        418.51         4.91 o                         
   0   5   1        425.03        441.12         6.83 o                         
   1   5   1         77.54         75.08         2.45 o                         
   2   5   1         90.86         91.35         3.06 o                         
   3   5   1         54.93         63.28         3.23 o                         
   4   5   1          4.94          9.64         3.00 o                         
   5   5   1          0.10         -4.06         4.06 o                         
   6   5   1          3.43          7.91         5.54 o                         
  -6   6   1         10.10          4.90         4.96 o                         
  -5   6   1          3.90          5.11         4.06 o                         
  -4   6   1         17.68         19.78         3.16 o                         
  -3   6   1         16.55         16.28         2.03 o                         
  -2   6   1        497.09        480.31         6.77 o                         
  -1   6   1         90.59         96.70         2.68 o                         
   0   6   1        154.77        170.59         3.29 o                         
   1   6   1        202.53        205.87         3.91 o                         
   2   6   1         64.64         64.52         2.81 o                         
   3   6   1        138.13        133.47         4.45 o                         
   4   6   1          4.28          2.15         2.98 o                         
   5   6   1          0.91          0.19         3.26 o                         
   6   6   1          1.50         -5.05         5.05 o                         
  -6   7   1          0.01         -3.55         4.87 o                         
  -5   7   1          0.92          1.74         4.15 o                         
  -4   7   1         21.61         19.01         3.20 o                         
  -3   7   1         11.63         15.89         2.27 o                         
  -2   7   1          6.64          5.35         1.77 o                         
  -1   7   1        279.79        283.92         4.78 o                         
   0   7   1       1333.98       1450.59        16.19 o                         
   1   7   1        534.38        571.84         7.64 o                         
   2   7   1        128.21        127.53         3.84 o                         
   3   7   1          9.26         12.47         2.72 o                         
   4   7   1          2.59          1.68         3.02 o                         
   5   7   1          5.45          3.95         3.56 o                         
   6   7   1          0.33          4.17         5.66 o                         
  -6   8   1          0.46         -1.63         9.58 o                         
  -5   8   1          6.51          3.70         4.29 o                         
  -4   8   1          1.00         -1.31         2.64 o                         
  -3   8   1         54.46         53.71         3.16 o                         
  -2   8   1         22.09         23.23         2.39 o                         
  -1   8   1         91.95         93.21         4.04 o                         
   0   8   1         42.34         56.59         2.58 o                         
   1   8   1        125.90        131.61         3.58 o                         
   2   8   1          0.03         -1.41         1.99 o                         
   3   8   1         21.76         17.73         3.08 o                         
   4   8   1         49.64         50.94         5.46 o                         
   5   8   1         12.01         10.95         3.95 o                         
   6   8   1          0.21          7.04         6.03 o                         
  -6   9   1          6.65          5.54         8.48 o                         
  -5   9   1          1.77         -0.30         3.30 o                         
  -4   9   1        150.35        148.95         5.87 o                         
  -3   9   1         35.44         39.48         3.60 o                         
  -2   9   1        161.78        157.13         4.40 o                         
  -1   9   1         43.38         48.20         2.71 o                         
   0   9   1         68.36         71.46         2.95 o                         
   1   9   1         65.98         70.52         3.95 o                         
   2   9   1         51.70         51.91         3.17 o                         
   3   9   1         93.60         95.19         4.85 o                         
   4   9   1         31.33         36.27         4.48 o                         
   5   9   1         29.86         31.97         4.50 o                         
  -5  10   1          7.36          3.34         3.42 o                         
  -4  10   1         13.16         11.42         3.01 o                         
  -3  10   1         79.26         79.87         4.48 o                         
  -2  10   1        154.54        156.29         5.12 o                         
  -1  10   1         85.53         81.73         4.31 o                         
   0  10   1         42.83         45.70         2.86 o                         
   1  10   1         42.96         41.77         2.86 o                         
   2  10   1         69.97         81.37         5.54 o                         
   3  10   1         90.21         88.37         9.96 o                         
   4  10   1         41.60         45.93         6.64 o                         
   5  10   1          0.02         -1.73         5.81 o                         
  -5  11   1          3.17          4.11         3.41 o                         
  -4  11   1         14.74         18.55         3.48 o                         
  -3  11   1        155.60        146.96         5.63 o                         
  -2  11   1         75.19         73.65         4.34 o                         
  -1  11   1        285.47        269.43         7.61 o                         
   0  11   1         39.61         48.82         3.34 o                         
   1  11   1         29.14         33.05         3.88 o                         
   2  11   1         93.64        104.72         6.75 o                         
   3  11   1          8.53          5.17         3.07 o                         
   4  11   1         22.08         20.16         4.07 o                         
   5  11   1          4.45          6.06         5.42 o                         
  -5  12   1          3.35          2.52         4.14 o                         
  -4  12   1          2.95          1.96         2.96 o                         
  -3  12   1         12.82         14.97         4.86 o                         
  -2  12   1         16.20         17.07         4.78 o                         
  -1  12   1        302.89        296.05         6.91 o                         
   0  12   1          6.95          5.85         2.61 o                         
   1  12   1          8.62          3.07         3.21 o                         
   2  12   1        259.78        255.51         8.49 o                         
   3  12   1         17.16         20.24         3.50 o                         
   4  12   1          7.84          6.67         5.09 o                         
   5  12   1          0.29          2.91         3.95 o                         
  -4  13   1          0.50          1.88         4.07 o                         
  -3  13   1         23.13         23.71         3.36 o                         
  -2  13   1         32.28         27.06         3.64 o                         
  -1  13   1         11.73         13.78         2.91 o                         
   0  13   1          8.56          6.52         2.68 o                         
   1  13   1         15.85         17.59         3.44 o                         
   2  13   1         17.11         18.17         4.15 o                         
   3  13   1          7.54          7.12         4.32 o                         
   4  13   1          6.77         12.03         3.57 o                         
  -4  14   1          3.18          9.27         4.55 o                         
  -3  14   1          0.89          0.76         5.49 o                         
  -2  14   1          1.77         -2.64         2.64 o                         
  -1  14   1         77.68         68.02         5.76 o                         
   0  14   1          4.47         -0.63         2.61 o                         
   1  14   1          2.47          0.78         3.11 o                         
   2  14   1         42.76         46.57         5.31 o                         
   3  14   1          1.74          4.52         3.10 o                         
   4  14   1          0.05          3.81         3.54 o                         
  -4  15   1          4.05          8.33         6.59 o                         
  -3  15   1          0.64         -3.37         3.71 o                         
  -2  15   1          0.07         -0.53         3.53 o                         
  -1  15   1         16.77         16.38         4.20 o                         
   0  15   1          2.95          4.76         3.75 o                         
   1  15   1          2.60          6.91         4.71 o                         
   2  15   1          1.91         -3.45         4.71 o                         
   3  15   1          0.11         -1.02         3.77 o                         
  -3  16   1          3.10         13.09         5.18 o                         
  -2  16   1          0.42          4.15         3.84 o                         
  -1  16   1          6.63         11.97         9.58 o                         
   0  16   1          3.47          8.79         5.34 o                         
   1  16   1          2.27          0.31         4.40 o                         
   2  16   1          6.07         11.30         5.65 o                         
   3  16   1          0.10          0.42         3.44 o                         
  -2  17   1          0.80          9.63         8.32 o                         
  -1  17   1          5.49         -0.94         3.77 o                         
   0  17   1         11.15         14.13         5.65 o                         
   1  17   1         10.48          6.91         5.02 o                         
   2  17   1          1.81          0.00         5.65 o                         
  -1  18   1         12.72          5.97         5.97 o                         
   1 -18   2          2.11         -3.14         4.40 o                         
  -2 -17   2         11.65         14.44         6.59 o                         
  -1 -17   2          6.63          4.40         5.34 o                         
   1 -17   2          2.08          8.16         5.02 o                         
   2 -17   2          0.42          3.77         5.65 o                         
  -3 -16   2          2.65         10.99         6.91 o                         
  -2 -16   2          0.10          6.91         5.65 o                         
  -1 -16   2         17.54         16.01         5.65 o                         
   0 -16   2          3.08          3.45         3.77 o                         
   1 -16   2          2.00          7.85         5.02 o                         
   2 -16   2          3.30          5.65         5.34 o                         
   3 -16   2          0.11          6.59         6.28 o                         
  -4 -15   2          3.84          6.91         6.91 o                         
  -3 -15   2          6.86          5.65         6.28 o                         
  -2 -15   2         11.27         14.44         6.28 o                         
  -1 -15   2          0.06          8.79         5.34 o                         
   0 -15   2          2.32          0.31         3.77 o                         
   1 -15   2          6.82          4.40         4.71 o                         
   2 -15   2          3.01         -4.08         4.71 o                         
   3 -15   2          3.65          7.22         5.97 o                         
  -4 -14   2          0.07          0.63         5.65 o                         
  -3 -14   2         11.99         17.90         6.59 o                         
  -2 -14   2          8.56          3.45         5.65 o                         
  -1 -14   2         20.27         22.61         5.97 o                         
   0 -14   2         20.01         15.41         3.31 o                         
   1 -14   2         49.91         44.27         6.59 o                         
   2 -14   2          5.99          3.77         5.02 o                         
   3 -14   2          3.69          8.79         5.65 o                         
   4 -14   2          0.77         -5.97         5.97 o                         
  -4 -13   2          2.17          2.21         3.84 o                         
  -3 -13   2         19.65         26.37         6.91 o                         
  -2 -13   2          4.15         13.50         5.65 o                         
  -1 -13   2         92.44         92.42         4.43 o                         
   0 -13   2         61.02         65.01         5.48 o                         
   1 -13   2         18.33         17.58         5.02 o                         
   2 -13   2         41.98         48.35         7.22 o                         
   3 -13   2         10.36          8.16         5.34 o                         
   4 -13   2          6.34         -5.02         5.02 o                         
  -5 -12   2          0.08          7.85         5.97 o                         
  -4 -12   2          7.35          7.54         5.02 o                         
  -3 -12   2          0.85         -2.51         5.65 o                         
  -2 -12   2        312.90        313.34        14.44 o                         
  -1 -12   2        149.10        151.65         5.16 o                         
   0 -12   2          7.78         10.97         2.75 o                         
   1 -12   2          4.08          6.59         4.71 o                         
   2 -12   2         18.37         16.33         5.65 o                         
   3 -12   2         41.80         33.41         5.65 o                         
   4 -12   2          8.27          6.28         5.97 o                         
  -5 -11   2         13.09         11.93         5.97 o                         
  -4 -11   2          3.52          3.45         5.02 o                         
  -3 -11   2        118.79        120.96        10.05 o                         
  -2 -11   2        175.14        169.32         6.62 o                         
  -1 -11   2         44.09         51.62         2.99 o                         
   0 -11   2          1.26          2.88         2.07 o                         
   1 -11   2         28.76         18.84         5.02 o                         
   2 -11   2         76.39         73.78         7.85 o                         
   3 -11   2         64.06         51.49         7.22 o                         
   4 -11   2         28.17         22.61         6.91 o                         
   5 -11   2          6.01          7.22         8.79 o                         
  -5 -10   2          2.88          0.00         5.65 o                         
  -4 -10   2         15.61          9.42         5.65 o                         
  -3 -10   2        294.22        296.53         8.63 o                         
  -2 -10   2        278.48        269.12         7.54 o                         
  -1 -10   2        135.36        132.08         3.90 o                         
   0 -10   2        134.93        138.12         3.92 o                         
   1 -10   2         29.94         26.24         3.75 o                         
   2 -10   2         25.13         26.37         5.65 o                         
   3 -10   2         21.27         17.58         5.65 o                         
   4 -10   2         12.73          9.11         6.59 o                         
   5 -10   2         20.56         23.55         9.73 o                         
  -6  -9   2          0.70          7.85         8.79 o                         
  -5  -9   2          1.78          2.51         5.97 o                         
  -4  -9   2         94.84         81.32         8.79 o                         
  -3  -9   2        227.71        218.00         6.08 o                         
  -2  -9   2         53.15         49.78         5.02 o                         
  -1  -9   2         88.99         85.69         3.63 o                         
   0  -9   2         19.20         12.18         1.98 o                         
   1  -9   2         11.58         17.74         4.40 o                         
   2  -9   2         11.64          8.35         3.39 o                         
   3  -9   2          5.73          2.51         4.71 o                         
   4  -9   2         27.09         23.23         7.22 o                         
   5  -9   2          1.05         -2.83         8.48 o                         
  -6  -8   2          0.83          9.73         8.79 o                         
  -5  -8   2         20.91         20.41         7.22 o                         
  -4  -8   2          1.29          4.40         5.02 o                         
  -3  -8   2         84.81         85.37         4.45 o                         
  -2  -8   2         38.74         40.93         8.32 o                         
  -1  -8   2        137.73        151.93         3.81 o                         
   0  -8   2         73.71         77.39         2.86 o                         
   1  -8   2         15.69         14.46         2.98 o                         
   2  -8   2        144.25        138.52         6.44 o                         
   3  -8   2          2.15          0.00         5.65 o                         
   4  -8   2          1.89          1.26         6.59 o                         
   5  -8   2          2.06          0.63         8.79 o                         
  -6  -7   2          1.70          2.20         7.85 o                         
  -5  -7   2         16.05         22.92         7.22 o                         
  -4  -7   2         25.00         28.89         6.59 o                         
  -3  -7   2         76.05         72.51         6.59 o                         
  -2  -7   2          8.01         11.26         3.08 o                         
  -1  -7   2        176.52        199.29         3.81 o                         
   0  -7   2       1499.13       1584.77        17.22 o                         
   1  -7   2         55.82         59.19         9.73 o                         
   2  -7   2         36.93         37.65         6.75 o                         
   3  -7   2          7.27         10.36         5.65 o                         
   4  -7   2         11.89         18.21         7.22 o                         
   5  -7   2          4.02         -5.34         8.48 o                         
  -6  -6   2          4.47          2.20         7.54 o                         
  -5  -6   2         25.67         26.06         7.54 o                         
  -4  -6   2         10.39         12.87         5.65 o                         
  -3  -6   2        114.97        114.18         4.51 o                         
  -2  -6   2          7.83          4.93         3.13 o                         
  -1  -6   2        285.05        288.53         4.39 o                         
   0  -6   2       1234.82       1308.15        14.32 o                         
   1  -6   2         35.47         36.33         6.44 o                         
   2  -6   2        183.34        178.65         5.99 o                         
   3  -6   2          2.44          1.20         3.39 o                         
   4  -6   2          2.17         -6.28         6.28 o                         
   5  -6   2          4.33          3.14         8.16 o                         
  -6  -5   2          5.43          8.48         7.22 o                         
  -5  -5   2          9.30         16.95         6.91 o                         
  -4  -5   2         32.40         33.46         6.28 o                         
  -3  -5   2         67.00         73.79         3.73 o                         
  -2  -5   2        294.85        261.52        18.36 o                         
  -1  -5   2        201.06        196.74         3.32 o                         
   0  -5   2        121.64        111.06         2.61 o                         
   1  -5   2        146.99        141.87         5.97 o                         
   2  -5   2        325.43        294.97         7.33 o                         
   3  -5   2         84.57         85.24         7.88 o                         
   4  -5   2         25.04         35.79         8.16 o                         
   5  -5   2          0.89          2.83         7.85 o                         
  -6  -4   2         10.76         18.84         7.54 o                         
  -5  -4   2         14.98         20.72         6.91 o                         
  -4  -4   2         21.20         23.19         4.13 o                         
  -3  -4   2        420.99        444.14         7.81 o                         
  -2  -4   2       1122.61       1151.13        15.02 o                         
  -1  -4   2        171.87        168.45         3.54 o                         
   0  -4   2        573.26        555.81         8.02 o                         
   1  -4   2        353.18        339.80         6.77 o                         
   2  -4   2        130.18        130.88         5.02 o                         
   3  -4   2         47.14         52.89         3.03 o                         
   4  -4   2         35.24         41.33         6.63 o                         
   5  -4   2          6.38          8.97         4.68 o                         
   6  -4   2          2.54          1.88         6.91 o                         
  -6  -3   2          3.90         -2.83         5.65 o                         
  -5  -3   2         26.85         36.09         4.68 o                         
  -4  -3   2         22.67         26.52         2.67 o                         
  -3  -3   2        379.39        364.45         5.75 o                         
  -2  -3   2       1079.48       1113.96        14.49 o                         
  -1  -3   2        300.44        289.86         4.79 o                         
   0  -3   2        914.54        883.83        10.74 o                         
   1  -3   2        297.14        276.04        12.24 o                         
   2  -3   2         20.59         20.43         2.05 o                         
   3  -3   2         57.02         59.04         3.49 o                         
   4  -3   2         11.67         13.48         3.16 o                         
   5  -3   2          6.41         12.24         5.97 o                         
   6  -3   2          4.00          4.40         7.54 o                         
  -6  -2   2         74.59         74.72         8.79 o                         
  -5  -2   2        213.39        240.01        10.36 o                         
  -4  -2   2         19.95         23.30         3.67 o                         
  -3  -2   2        185.87        183.15         3.87 o                         
  -2  -2   2        713.32        738.51         8.51 o                         
  -1  -2   2        145.10        137.77         2.98 o                         
   0  -2   2       1099.91       1025.65        17.89 o                         
   1  -2   2        306.02        283.00         4.65 o                         
   2  -2   2         56.47         58.57         2.35 o                         
   3  -2   2         34.95         39.22         2.57 o                         
   4  -2   2         12.30         14.23         2.72 o                         
   5  -2   2         25.40         19.02         4.51 o                         
   6  -2   2          0.34         -5.34         6.59 o                         
  -6  -1   2         48.64         34.54         7.22 o                         
  -5  -1   2         30.31         43.83         7.37 o                         
  -4  -1   2         19.90         22.31         2.39 o                         
  -3  -1   2         60.84         57.21         2.65 o                         
  -2  -1   2        228.42        219.59         4.21 o                         
  -1  -1   2        931.37        983.37        15.20 o                         
   0  -1   2       2004.74       1879.50        22.41 o                         
   1  -1   2       5423.04       4986.07        53.29 o                         
   2  -1   2        439.97        418.54         6.44 o                         
   3  -1   2          7.17          8.02         1.82 o                         
   4  -1   2         19.58         17.40         2.73 o                         
   5  -1   2          0.86         -1.81         3.84 o                         
   6  -1   2          4.85          4.67         4.96 o                         
  -6   0   2          8.22         11.62         5.97 o                         
  -5   0   2          0.09          2.45         3.91 o                         
  -4   0   2          3.93          4.12         2.16 o                         
  -3   0   2          3.03          1.73         1.86 o                         
  -2   0   2        206.65        198.26         3.91 o                         
  -1   0   2         16.28         14.01         1.24 o                         
   0   0   2         72.07         61.85         1.78 o                         
   1   0   2      32299.49      30570.39       273.39 o                         
   2   0   2         41.07         43.07         1.94 o                         
   3   0   2         41.00         36.06         2.20 o                         
   4   0   2         30.29         37.78         3.26 o                         
   5   0   2          0.00         -3.35         3.84 o                         
   6   0   2          2.61          9.11         5.11 o                         
  -6   1   2         48.66         47.10         7.22 o                         
  -5   1   2         30.42         36.11         5.97 o                         
  -4   1   2         19.88         18.67         1.99 o                         
  -3   1   2         61.02         57.18         4.35 o                         
  -2   1   2        228.14        216.67         4.30 o                         
  -1   1   2        932.24        980.78        12.20 o                         
   0   1   2       2003.76       1902.41        22.35 o                         
   1   1   2       5423.23       4992.55        55.12 o                         
   2   1   2        439.65        424.59         6.00 o                         
   3   1   2          7.18          9.31         2.91 o                         
   4   1   2         19.56         21.86         4.07 o                         
   5   1   2          0.85         -1.36         3.98 o                         
   6   1   2          4.85          2.04         5.18 o                         
  -6   2   2         74.53         70.64         8.16 o                         
  -5   2   2        213.30        223.23        11.30 o                         
  -4   2   2         19.93         21.74         2.23 o                         
  -3   2   2        186.29        183.76         3.58 o                         
  -2   2   2        713.45        718.53        16.97 o                         
  -1   2   2        144.56        140.63         2.87 o                         
   0   2   2       1100.14       1025.58        15.58 o                         
   1   2   2        306.47        280.53         3.64 o                         
   2   2   2         56.54         56.81         2.43 o                         
   3   2   2         34.94         36.92         2.61 o                         
   4   2   2         12.31         14.97         3.92 o                         
   5   2   2         25.39         28.20         5.05 o                         
   6   2   2          0.34          2.20         7.85 o                         
  -6   3   2          3.89         -5.02         5.02 o                         
  -5   3   2         26.86         17.58         5.02 o                         
  -4   3   2         22.54         27.86         5.81 o                         
  -3   3   2        379.11        373.58         6.67 o                         
  -2   3   2       1079.73       1112.06        12.34 o                         
  -1   3   2        300.14        289.85         4.62 o                         
   0   3   2        915.64        875.17        11.96 o                         
   1   3   2        297.39        285.10         5.87 o                         
   2   3   2         20.57         20.51         2.52 o                         
   3   3   2         57.03         58.01         3.05 o                         
   4   3   2         11.64          9.97         3.13 o                         
   5   3   2          6.41          8.51         4.60 o                         
   6   3   2          4.00         10.36         5.33 o                         
  -6   4   2         10.75         12.87         6.28 o                         
  -5   4   2         15.01         15.07         5.34 o                         
  -4   4   2         21.14         25.02         3.44 o                         
  -3   4   2        420.84        456.19         7.77 o                         
  -2   4   2       1122.45       1148.53        12.98 o                         
  -1   4   2        171.56        164.15         4.03 o                         
   0   4   2        572.51        541.36         6.67 o                         
   1   4   2        353.18        327.03         4.78 o                         
   2   4   2        130.07        130.02         3.48 o                         
   3   4   2         47.19         46.60         2.95 o                         
   4   4   2         35.24         33.05         3.72 o                         
   5   4   2          6.37         -3.88         4.24 o                         
   6   4   2          2.53         -3.51        11.46 o                         
  -6   5   2          5.41          3.45         5.65 o                         
  -5   5   2          9.31          4.58         3.66 o                         
  -4   5   2         32.39         27.81         3.23 o                         
  -3   5   2         67.02         67.10         2.95 o                         
  -2   5   2        295.24        277.81         4.48 o                         
  -1   5   2        200.94        187.36         3.42 o                         
   0   5   2        121.71        116.35         2.73 o                         
   1   5   2        146.99        140.45         3.74 o                         
   2   5   2        325.34        300.95         5.25 o                         
   3   5   2         84.32         85.02         3.99 o                         
   4   5   2         25.11         28.26         3.60 o                         
   5   5   2          0.89         -0.58         3.26 o                         
   6   5   2          4.02         -0.24         6.44 o                         
  -6   6   2          4.48          1.70         4.40 o                         
  -5   6   2         25.64         27.14         4.60 o                         
  -4   6   2         10.45         12.87         3.54 o                         
  -3   6   2        114.87        114.47         3.65 o                         
  -2   6   2          7.90          6.54         1.55 o                         
  -1   6   2        284.53        284.44         4.56 o                         
   0   6   2       1235.03       1290.31        14.51 o                         
   1   6   2         35.31         35.17         2.52 o                         
   2   6   2        183.43        188.02         5.57 o                         
   3   6   2          2.43          7.57         2.88 o                         
   4   6   2          2.19         -1.59         4.66 o                         
   5   6   2          4.34          0.86         3.68 o                         
   6   6   2          1.60         -5.24         5.72 o                         
  -6   7   2          1.69         -0.45         4.20 o                         
  -5   7   2         16.07         15.82         4.37 o                         
  -4   7   2         25.10         30.63         4.29 o                         
  -3   7   2         76.13         67.65         3.40 o                         
  -2   7   2          8.04          8.98         2.31 o                         
  -1   7   2        176.52        195.41         3.90 o                         
   0   7   2       1500.02       1564.49        20.48 o                         
   1   7   2         55.78         61.87         3.25 o                         
   2   7   2         36.89         36.23         2.63 o                         
   3   7   2          7.30         10.86         3.26 o                         
   4   7   2         11.92         13.27         3.83 o                         
   5   7   2          4.02         -0.38         3.50 o                         
   6   7   2          0.43          4.63         5.92 o                         
  -6   8   2          0.83          5.83         4.55 o                         
  -5   8   2         20.88         12.67         6.91 o                         
  -4   8   2          1.29         -1.08         2.57 o                         
  -3   8   2         84.91         77.70         3.54 o                         
  -2   8   2         38.83         39.18         3.83 o                         
  -1   8   2        137.75        156.31         3.80 o                         
   0   8   2         73.64         73.83         3.54 o                         
   1   8   2         15.65         13.37         1.97 o                         
   2   8   2        144.42        138.84         4.71 o                         
   3   8   2          2.16         -0.48         3.51 o                         
   4   8   2          1.89          3.49         3.29 o                         
   5   8   2          2.07         -2.16         3.65 o                         
  -6   9   2          0.70          2.13        10.20 o                         
  -5   9   2          1.76         -0.31         3.92 o                         
  -4   9   2         94.92         90.08         4.73 o                         
  -3   9   2        227.90        215.21         5.97 o                         
  -2   9   2         53.13         55.86         2.92 o                         
  -1   9   2         89.25         89.43         4.33 o                         
   0   9   2         19.24         13.88         2.63 o                         
   1   9   2         11.55          8.84         2.50 o                         
   2   9   2         11.64         11.10         6.44 o                         
   3   9   2          5.73          2.28         3.80 o                         
   4   9   2         27.14         30.13         4.36 o                         
   5   9   2          1.05          1.54         3.88 o                         
  -5  10   2          2.88          7.15         5.02 o                         
  -4  10   2         15.62         10.40         2.81 o                         
  -3  10   2        294.07        282.92         6.89 o                         
  -2  10   2        278.71        272.89         5.62 o                         
  -1  10   2        135.57        136.43         5.29 o                         
   0  10   2        134.69        137.00         5.30 o                         
   1  10   2         29.78         29.19         3.16 o                         
   2  10   2         25.08         23.64         3.64 o                         
   3  10   2         21.25         27.77         4.59 o                         
   4  10   2         12.72         15.44         3.91 o                         
   5  10   2         20.56         20.92         4.78 o                         
  -5  11   2         13.07         15.50         5.34 o                         
  -4  11   2          3.50          4.43         2.74 o                         
  -3  11   2        118.81        126.37         5.23 o                         
  -2  11   2        175.31        170.11         5.49 o                         
  -1  11   2         44.16         55.80         4.99 o                         
   0  11   2          1.26         -1.77         3.31 o                         
   1  11   2         28.73         31.98         3.69 o                         
   2  11   2         76.22         87.16         5.76 o                         
   3  11   2         64.18         76.03        18.68 o                         
   4  11   2         28.20         26.72         5.71 o                         
   5  11   2          6.00          6.74         4.24 o                         
  -5  12   2          0.08          7.47         5.27 o                         
  -4  12   2          7.36          8.37         4.40 o                         
  -3  12   2          0.83          0.98         3.47 o                         
  -2  12   2        312.83        318.44         8.49 o                         
  -1  12   2        149.12        146.25         9.89 o                         
   0  12   2          7.76          8.05         5.97 o                         
   1  12   2          4.08          1.32         2.79 o                         
   2  12   2         18.37         22.16         4.20 o                         
   3  12   2         41.80         48.88         5.66 o                         
   4  12   2          8.27          2.29         3.55 o                         
  -4  13   2          2.20          5.84         4.18 o                         
  -3  13   2         19.72         15.97         4.22 o                         
  -2  13   2          4.14          4.00         4.24 o                         
  -1  13   2         92.51         98.18         6.43 o                         
   0  13   2         61.07         64.53         5.97 o                         
   1  13   2         18.27         20.79         4.50 o                         
   2  13   2         42.04         50.48         5.21 o                         
   3  13   2         10.36          4.23         5.02 o                         
   4  13   2          6.33          8.73         6.87 o                         
  -4  14   2          0.07          4.85         6.75 o                         
  -3  14   2         11.98         16.12         4.45 o                         
  -2  14   2          8.49         18.25        11.46 o                         
  -1  14   2         20.30         31.09         4.66 o                         
   0  14   2         19.99         29.43         9.73 o                         
   1  14   2         49.87         45.75         6.59 o                         
   2  14   2          6.01          3.45         5.02 o                         
   3  14   2          3.69         -4.71         4.71 o                         
   4  14   2          0.77          2.65         3.66 o                         
  -4  15   2          3.84         13.60         8.95 o                         
  -3  15   2          6.84         10.11         4.12 o                         
  -2  15   2         11.27         12.04         6.44 o                         
  -1  15   2          0.06          2.01         3.75 o                         
   0  15   2          2.32          3.09         3.88 o                         
   1  15   2          6.81          6.41         6.12 o                         
   2  15   2          3.01         -2.20         5.02 o                         
   3  15   2          3.63          0.00         5.02 o                         
  -3  16   2          2.65          4.77         3.89 o                         
  -2  16   2          0.10          3.90         3.75 o                         
  -1  16   2         17.49         19.85         4.42 o                         
   0  16   2          3.06          2.94         4.87 o                         
   1  16   2          1.98          7.04         3.83 o                         
   2  16   2          3.30          3.77         5.34 o                         
   3  16   2          0.11          2.20         5.34 o                         
  -2  17   2         11.65         19.71         5.18 o                         
  -1  17   2          6.63          5.34         5.81 o                         
   0  17   2          3.87          6.05         4.10 o                         
   1  17   2          2.06          1.11         4.55 o                         
   2  17   2          0.43          3.45         5.65 o                         
  -1  18   2         21.65         28.07         6.44 o                         
   0  18   2          0.73         -0.37         4.10 o                         
   1  18   2          2.10          0.48         4.07 o                         
  -2 -17   3         12.25         17.58         6.59 o                         
  -1 -17   3          2.08         10.36         5.65 o                         
   0 -17   3          3.46         15.70         5.34 o                         
   1 -17   3          5.84         -3.45         4.40 o                         
   2 -17   3          3.09          2.51         5.65 o                         
  -3 -16   3         18.86         22.61         7.22 o                         
  -2 -16   3          6.60         15.07         5.97 o                         
  -1 -16   3          1.23         11.30         5.65 o                         
   0 -16   3          1.03          4.40         4.40 o                         
   1 -16   3          7.05          5.65         4.71 o                         
   2 -16   3          3.98          5.34         5.34 o                         
  -4 -15   3         30.49         31.71         7.54 o                         
  -3 -15   3          4.58         13.50         6.59 o                         
  -2 -15   3          1.62          4.08         5.97 o                         
  -1 -15   3          1.57         -2.51         5.02 o                         
   0 -15   3         43.19         40.19         6.28 o                         
   1 -15   3          1.35          3.77         4.40 o                         
   2 -15   3          0.17          5.65         5.34 o                         
   3 -15   3          5.42          2.83         5.65 o                         
  -4 -14   3         12.66          7.85         5.97 o                         
  -3 -14   3          9.09         10.67         6.59 o                         
  -2 -14   3          3.14          3.45         5.97 o                         
  -1 -14   3          3.30          4.99         3.24 o                         
   0 -14   3         40.74         36.48         4.10 o                         
   1 -14   3          6.03          7.22         5.02 o                         
   2 -14   3          0.41         -2.51         4.71 o                         
   3 -14   3          6.35         14.13         5.97 o                         
  -4 -13   3          0.69          8.79         6.28 o                         
  -3 -13   3          0.26          6.91         6.28 o                         
  -2 -13   3         21.17         17.58         6.59 o                         
  -1 -13   3         70.06         73.28         5.13 o                         
   0 -13   3         19.34         21.14         3.80 o                         
   1 -13   3          6.35         15.38         4.71 o                         
   2 -13   3         13.27          3.45         5.02 o                         
   3 -13   3          6.54          6.54         6.28 o                         
   4 -13   3          3.19          0.31         5.97 o                         
  -5 -12   3          2.06          0.00         5.34 o                         
  -4 -12   3          7.78          6.93         3.98 o                         
  -3 -12   3          4.38         -2.83         5.65 o                         
  -2 -12   3         62.37         47.51         9.11 o                         
  -1 -12   3          9.66         14.79         2.80 o                         
   0 -12   3         38.96         47.40         3.62 o                         
   1 -12   3          1.02          0.94         4.40 o                         
   2 -12   3          2.60          0.31         4.71 o                         
   3 -12   3         52.10         38.93         7.85 o                         
   4 -12   3          1.79         -1.26         6.28 o                         
  -5 -11   3         10.90          1.88         5.97 o                         
  -4 -11   3         17.80          8.48         5.02 o                         
  -3 -11   3         26.46         21.98         6.91 o                         
  -2 -11   3        380.34        324.10        41.60 o                         
  -1 -11   3         94.47         94.37         3.85 o                         
   0 -11   3        225.83        221.10         5.10 o                         
   1 -11   3         14.27         10.05         4.71 o                         
   2 -11   3          7.06          4.08         4.71 o                         
   3 -11   3         36.29         27.53         4.60 o                         
   4 -11   3          8.95          4.40         6.28 o                         
  -5 -10   3          1.27         11.30         6.28 o                         
  -4 -10   3         31.10         17.27         5.34 o                         
  -3 -10   3        136.84        114.60        10.67 o                         
  -2 -10   3         14.56         12.08         2.67 o                         
  -1 -10   3        146.42        149.58         4.14 o                         
   0 -10   3         56.49         60.00         3.08 o                         
   1 -10   3         28.43         19.78         5.02 o                         
   2 -10   3          4.47          0.63         4.40 o                         
   3 -10   3         36.05         32.65         6.91 o                         
   4 -10   3         14.41         18.21         7.54 o                         
   5 -10   3          4.09          1.26         9.73 o                         
  -6  -9   3          4.18          1.88         8.16 o                         
  -5  -9   3         13.64         19.78         6.28 o                         
  -4  -9   3          3.51          6.59         5.02 o                         
  -3  -9   3        167.88        144.11        11.30 o                         
  -2  -9   3         37.88         29.69         4.03 o                         
  -1  -9   3         56.07         58.54         2.92 o                         
   0  -9   3         13.29         13.18         2.13 o                         
   1  -9   3          8.47          8.07         3.14 o                         
   2  -9   3          7.64          1.16         3.17 o                         
   3  -9   3         15.24         21.98         6.91 o                         
   4  -9   3         19.81         20.41         7.54 o                         
   5  -9   3          8.71          1.88         9.73 o                         
  -6  -8   3          4.27         -1.26         7.54 o                         
  -5  -8   3         11.29         19.47         6.91 o                         
  -4  -8   3         36.48         31.08         5.97 o                         
  -3  -8   3         92.24         83.49         6.44 o                         
  -2  -8   3         18.03         23.75         5.02 o                         
  -1  -8   3         59.04         68.02         2.80 o                         
   0  -8   3         85.65         85.32         3.14 o                         
   1  -8   3         10.26         12.00         2.94 o                         
   2  -8   3         64.38         62.17         6.91 o                         
   3  -8   3         16.48         17.58         6.28 o                         
   4  -8   3         16.54         19.78         7.54 o                         
   5  -8   3         11.91          5.02         9.42 o                         
  -6  -7   3          4.37         18.21         8.16 o                         
  -5  -7   3          4.18          2.20         5.65 o                         
  -4  -7   3         10.65          9.49         3.39 o                         
  -3  -7   3          1.46          3.29         2.85 o                         
  -2  -7   3         36.52         39.12         3.84 o                         
  -1  -7   3         82.12         86.47         2.88 o                         
   0  -7   3         69.23         70.88         2.78 o                         
   1  -7   3        528.78        502.69        10.43 o                         
   2  -7   3         91.78         86.66         5.11 o                         
   3  -7   3         11.83         25.43         6.91 o                         
   4  -7   3          7.03          6.59         7.22 o                         
   5  -7   3         11.61         10.99         9.42 o                         
  -6  -6   3          1.21         -1.88         7.54 o                         
  -5  -6   3         47.04         50.86         8.16 o                         
  -4  -6   3          0.77          1.35         3.61 o                         
  -3  -6   3         96.99         90.71         4.11 o                         
  -2  -6   3         41.60         48.59         4.87 o                         
  -1  -6   3         84.44         94.15         2.83 o                         
   0  -6   3        246.89        251.01         4.29 o                         
   1  -6   3        363.48        363.73         8.10 o                         
   2  -6   3         95.89         97.61         6.75 o                         
   3  -6   3         13.52         11.30         5.97 o                         
   4  -6   3          9.78          6.59         7.22 o                         
   5  -6   3          1.11          8.79         8.48 o                         
  -6  -5   3          4.25         13.19         6.91 o                         
  -5  -5   3         45.32         51.18         8.16 o                         
  -4  -5   3         71.63         66.86         4.74 o                         
  -3  -5   3        161.74        159.12         4.73 o                         
  -2  -5   3        215.22        231.85         4.82 o                         
  -1  -5   3       1761.52       1864.13        22.89 o                         
   0  -5   3        210.39        216.21         3.75 o                         
   1  -5   3         53.52         50.07         3.21 o                         
   2  -5   3         11.84         12.33         2.86 o                         
   3  -5   3          6.74          6.70         6.12 o                         
   4  -5   3          8.54         24.80         7.54 o                         
   5  -5   3          1.46          3.45         8.48 o                         
  -6  -4   3          2.26          6.59         6.59 o                         
  -5  -4   3         11.25         23.55         6.59 o                         
  -4  -4   3         44.07         42.53         3.67 o                         
  -3  -4   3         44.85         50.75         3.00 o                         
  -2  -4   3         19.71         25.38         1.98 o                         
  -1  -4   3        449.63        472.73         7.17 o                         
   0  -4   3        195.04        189.48         3.32 o                         
   1  -4   3        220.22        203.45         5.33 o                         
   2  -4   3          3.92          4.77         2.41 o                         
   3  -4   3         13.02         18.32         3.44 o                         
   4  -4   3         50.43         61.30         6.75 o                         
   5  -4   3          0.14         -0.31         5.65 o                         
   6  -4   3          0.13          7.85         7.54 o                         
  -6  -3   3         34.27         25.75         6.28 o                         
  -5  -3   3         86.74         91.10        17.11 o                         
  -4  -3   3        129.04        120.54         4.13 o                         
  -3  -3   3        273.89        293.32         5.99 o                         
  -2  -3   3        166.61        168.28         5.19 o                         
  -1  -3   3         75.96         70.28         2.57 o                         
   0  -3   3         37.91         38.95         1.98 o                         
   1  -3   3          9.60          8.76         1.88 o                         
   2  -3   3          6.30          6.41         1.87 o                         
   3  -3   3         10.06          9.42         2.90 o                         
   4  -3   3         13.33         19.30         3.50 o                         
   5  -3   3          2.08          3.21         4.29 o                         
   6  -3   3          0.28         -4.87         4.87 o                         
  -6  -2   3         30.49         18.84         5.65 o                         
  -5  -2   3         32.30         28.98         4.55 o                         
  -4  -2   3        121.12        125.93         4.10 o                         
  -3  -2   3          0.63          1.87         1.91 o                         
  -2  -2   3        667.06        701.28        22.01 o                         
  -1  -2   3        474.78        469.27         6.94 o                         
   0  -2   3         47.57         41.34         1.99 o                         
   1  -2   3        527.69        466.09         5.20 o                         
   2  -2   3        120.73        120.67         3.28 o                         
   3  -2   3         30.68         32.94         2.60 o                         
   4  -2   3         33.41         40.08         3.78 o                         
   5  -2   3         13.41          6.76         4.55 o                         
   6  -2   3          2.96          0.90         4.65 o                         
  -6  -1   3          6.69          4.08         5.34 o                         
  -5  -1   3         55.56         56.26         8.30 o                         
  -4  -1   3        142.96        136.49         4.10 o                         
  -3  -1   3         53.99         61.07         5.07 o                         
  -2  -1   3        254.39        251.71         4.69 o                         
  -1  -1   3        278.57        305.71         5.01 o                         
   0  -1   3        945.42        910.71        14.33 o                         
   1  -1   3       1703.95       1604.18        17.03 o                         
   2  -1   3        101.45        104.45         2.67 o                         
   3  -1   3          5.36          6.11         1.98 o                         
   4  -1   3         10.09         11.89         2.70 o                         
   5  -1   3          0.22         -0.07         4.29 o                         
   6  -1   3          0.55         -4.77         4.77 o                         
  -6   0   3         23.20         21.66         5.97 o                         
  -5   0   3          6.16         11.41         3.08 o                         
  -4   0   3         83.12         83.67         4.08 o                         
  -3   0   3         63.96         65.14         4.92 o                         
  -2   0   3        415.08        457.51         7.54 o                         
  -1   0   3        871.06        900.49        14.60 o                         
   0   0   3       9236.26       9118.11       105.45 o                         
   1   0   3        652.51        623.82         7.37 o                         
   2   0   3          0.16          0.31         1.03 o                         
   3   0   3          2.85          1.59         1.21 o                         
   4   0   3          1.92          0.80         3.19 o                         
   5   0   3          0.01          4.68         4.20 o                         
   6   0   3          0.04         -0.52         7.85 o                         
  -6   1   3          6.70          9.73         5.34 o                         
  -5   1   3         55.57         55.89         6.28 o                         
  -4   1   3        142.73        138.96         3.90 o                         
  -3   1   3         53.93         54.46         2.75 o                         
  -2   1   3        254.06        260.00         4.64 o                         
  -1   1   3        278.82        299.89         4.83 o                         
   0   1   3        944.48        912.65        11.54 o                         
   1   1   3       1705.26       1589.13        13.93 o                         
   2   1   3        101.33        105.13         3.28 o                         
   3   1   3          5.40          5.92         2.15 o                         
   4   1   3         10.10         12.56         6.28 o                         
   5   1   3          0.22         -3.63         4.00 o                         
   6   1   3          0.55         -2.61         4.99 o                         
  -6   2   3         30.55         19.78         5.97 o                         
  -5   2   3         32.26         33.59         5.34 o                         
  -4   2   3        121.13        126.18         3.41 o                         
  -3   2   3          0.64          0.83         1.62 o                         
  -2   2   3        667.38        717.77         9.78 o                         
  -1   2   3        474.86        473.75         6.83 o                         
   0   2   3         47.46         45.37         2.44 o                         
   1   2   3        527.63        470.07         5.36 o                         
   2   2   3        120.85        124.28         3.48 o                         
   3   2   3         30.68         27.11         3.25 o                         
   4   2   3         33.47         41.13         7.54 o                         
   5   2   3         13.40         10.99         4.82 o                         
   6   2   3          2.96         -1.80         5.44 o                         
  -6   3   3         34.32         17.90         6.28 o                         
  -5   3   3         86.89         90.11         8.48 o                         
  -4   3   3        128.89        118.12         4.16 o                         
  -3   3   3        274.01        292.55         4.75 o                         
  -2   3   3        166.14        169.37         4.60 o                         
  -1   3   3         75.75         65.53         2.39 o                         
   0   3   3         37.91         38.01         1.98 o                         
   1   3   3          9.58          9.26         1.36 o                         
   2   3   3          6.26          4.89         1.85 o                         
   3   3   3         10.07          9.26         2.37 o                         
   4   3   3         13.37         26.37         7.54 o                         
   5   3   3          2.08          2.50         4.36 o                         
   6   3   3          0.28          4.93         8.95 o                         
  -6   4   3          2.27         10.36         5.34 o                         
  -5   4   3         11.27         12.24         4.71 o                         
  -4   4   3         44.18         46.51         3.75 o                         
  -3   4   3         44.86         48.11         2.24 o                         
  -2   4   3         19.86         26.09         2.48 o                         
  -1   4   3        450.55        471.37         6.99 o                         
   0   4   3        194.82        189.81         3.37 o                         
   1   4   3        220.02        202.27         3.72 o                         
   2   4   3          3.91          3.22         1.76 o                         
   3   4   3         13.04         17.58         3.08 o                         
   4   4   3         50.40         69.70         9.11 o                         
   5   4   3          0.14         -1.96         7.06 o                         
   6   4   3          0.13          0.00         5.88 o                         
  -6   5   3          4.26         -4.71         4.71 o                         
  -5   5   3         45.29         35.48         5.97 o                         
  -4   5   3         71.63         62.34         4.42 o                         
  -3   5   3        161.86        159.55         3.60 o                         
  -2   5   3        214.70        228.29         3.48 o                         
  -1   5   3       1760.16       1807.65        35.76 o                         
   0   5   3        210.11        212.25         3.80 o                         
   1   5   3         53.71         54.20         2.42 o                         
   2   5   3         11.85          8.78         1.92 o                         
   3   5   3          6.74          6.18         2.93 o                         
   4   5   3          8.55         13.26         4.36 o                         
   5   5   3          1.46          1.35         3.48 o                         
   6   5   3          0.70         -5.45         5.81 o                         
  -6   6   3          1.22          9.42         5.97 o                         
  -5   6   3         46.98         42.39         5.97 o                         
  -4   6   3          0.79          2.27         2.94 o                         
  -3   6   3         96.99         98.49         4.11 o                         
  -2   6   3         41.65         52.90         2.32 o                         
  -1   6   3         84.39         89.63         2.84 o                         
   0   6   3        246.59        250.33         4.43 o                         
   1   6   3        363.62        368.49         6.76 o                         
   2   6   3         96.06        103.06         4.76 o                         
   3   6   3         13.44          9.63         3.15 o                         
   4   6   3          9.76          7.98         4.41 o                         
   5   6   3          1.11          1.36         3.55 o                         
  -6   7   3          4.40          1.57         5.34 o                         
  -5   7   3          4.20         -1.65         3.47 o                         
  -4   7   3         10.69          8.58         4.24 o                         
  -3   7   3          1.45         -1.23         1.76 o                         
  -2   7   3         36.49         43.18         2.28 o                         
  -1   7   3         82.05         84.40         3.03 o                         
   0   7   3         69.14         73.70         2.84 o                         
   1   7   3        528.57        512.89         8.64 o                         
   2   7   3         91.89         88.96         3.65 o                         
   3   7   3         11.81         15.26         3.34 o                         
   4   7   3          7.03          7.16         4.47 o                         
   5   7   3         11.62          2.24         3.66 o                         
  -6   8   3          4.28         12.26         4.65 o                         
  -5   8   3         11.31         14.24         4.20 o                         
  -4   8   3         36.39         34.08         4.29 o                         
  -3   8   3         92.33         86.46         3.53 o                         
  -2   8   3         17.98         20.47         2.16 o                         
  -1   8   3         59.20         66.44         2.87 o                         
   0   8   3         85.78         84.45         3.28 o                         
   1   8   3         10.30          9.55         2.46 o                         
   2   8   3         64.34         60.50         4.04 o                         
   3   8   3         16.49         14.36         3.61 o                         
   4   8   3         16.54         11.74         4.70 o                         
   5   8   3         11.91          7.99         3.84 o                         
  -6   9   3          4.17          1.93         4.37 o                         
  -5   9   3         13.68         12.33         4.55 o                         
  -4   9   3          3.52          2.19         3.37 o                         
  -3   9   3        167.78        164.19         4.71 o                         
  -2   9   3         37.82         44.20         3.15 o                         
  -1   9   3         55.86         57.88         2.96 o                         
   0   9   3         13.33         17.76         3.07 o                         
   1   9   3          8.53         10.00         2.69 o                         
   2   9   3          7.66          6.85         3.14 o                         
   3   9   3         15.24         15.72         4.81 o                         
   4   9   3         19.81         20.84         5.17 o                         
   5   9   3          8.72         17.39         5.75 o                         
  -5  10   3          1.25          6.01         4.29 o                         
  -4  10   3         31.03         30.82         3.38 o                         
  -3  10   3        136.48        136.11         7.36 o                         
  -2  10   3         14.59         13.55         2.86 o                         
  -1  10   3        146.26        142.48         5.43 o                         
   0  10   3         56.39         52.11         3.92 o                         
   1  10   3         28.41         29.90         4.20 o                         
   2  10   3          4.48          5.37         4.15 o                         
   3  10   3         36.05         42.28         9.74 o                         
   4  10   3         14.41         11.87         4.94 o                         
   5  10   3          4.09          5.57         5.37 o                         
  -5  11   3         10.90         10.40         4.77 o                         
  -4  11   3         17.82         13.67         4.08 o                         
  -3  11   3         26.50         26.98         6.75 o                         
  -2  11   3        380.84        364.34         9.88 o                         
  -1  11   3         94.12         98.56         6.10 o                         
   0  11   3        225.61        224.57         7.91 o                         
   1  11   3         14.23         16.24         3.92 o                         
   2  11   3          7.04          9.77         4.00 o                         
   3  11   3         36.32         39.79         9.08 o                         
   4  11   3          8.95          6.15         4.80 o                         
  -5  12   3          2.08          4.35         4.87 o                         
  -4  12   3          7.80          7.63         3.70 o                         
  -3  12   3          4.39          1.20         3.37 o                         
  -2  12   3         62.46         57.09         5.21 o                         
  -1  12   3          9.67         11.58         4.20 o                         
   0  12   3         38.99         40.72         4.96 o                         
   1  12   3          1.02         -2.23         4.87 o                         
   2  12   3          2.60          3.44         3.84 o                         
   3  12   3         52.06         54.75         5.86 o                         
   4  12   3          1.78          5.97         5.65 o                         
  -4  13   3          0.70         11.04         4.06 o                         
  -3  13   3          0.26          2.65         3.47 o                         
  -2  13   3         21.22         23.67         4.20 o                         
  -1  13   3         70.14         76.89         6.10 o                         
   0  13   3         19.27         19.90         4.60 o                         
   1  13   3          6.33          7.91         3.98 o                         
   2  13   3         13.33          1.25         4.07 o                         
   3  13   3          6.54         -1.88         5.34 o                         
   4  13   3          3.19          3.45         5.34 o                         
  -4  14   3         12.64         15.29         4.52 o                         
  -3  14   3          9.12         11.13         4.22 o                         
  -2  14   3          3.12          5.12         8.95 o                         
  -1  14   3          3.31          3.00         5.02 o                         
   0  14   3         40.70         36.12         6.59 o                         
   1  14   3          6.02          1.33         3.84 o                         
   2  14   3          0.41         -0.99         5.18 o                         
   3  14   3          6.35          0.31         5.65 o                         
  -4  15   3         30.42         31.14         5.50 o                         
  -3  15   3          4.58          7.40         3.92 o                         
  -2  15   3          1.61          3.38         3.61 o                         
  -1  15   3          1.58          5.16         3.98 o                         
   0  15   3         43.23         42.25         9.73 o                         
   1  15   3          1.35          0.66         4.07 o                         
   2  15   3          0.16         -0.77         4.00 o                         
   3  15   3          5.43          6.28         5.97 o                         
  -3  16   3         18.90         28.55         5.05 o                         
  -2  16   3          6.60         11.55         4.15 o                         
  -1  16   3          1.23          1.96         4.87 o                         
   0  16   3          1.02         -2.72         3.92 o                         
   1  16   3          7.01          2.33        10.83 o                         
   2  16   3          3.97         -1.55         6.75 o                         
  -2  17   3         12.28         18.84         4.77 o                         
  -1  17   3          2.11          8.29         4.42 o                         
   0  17   3          3.43         10.77         4.60 o                         
   1  17   3          5.83          9.75         4.51 o                         
   2  17   3          3.08          4.76         6.44 o                         
  -1  18   3          7.58         13.80         4.65 o                         
   0  18   3          4.67          4.08         4.44 o                         
  -2 -17   4          1.39          2.83         6.28 o                         
   0 -17   4          9.74         11.30         5.02 o                         
   1 -17   4          0.48          0.94         4.40 o                         
  -3 -16   4          7.19         13.81         7.22 o                         
  -2 -16   4          7.19         12.24         6.59 o                         
  -1 -16   4          2.01         17.58         5.97 o                         
   0 -16   4          6.94          6.28         4.40 o                         
   1 -16   4          0.68         -0.94         4.71 o                         
   2 -16   4          0.84          7.54         5.34 o                         
  -3 -15   4         11.86         26.37         7.85 o                         
  -2 -15   4          8.07          4.71         6.28 o                         
  -1 -15   4          2.96          4.71         5.65 o                         
   0 -15   4         10.87         10.36         4.71 o                         
   1 -15   4          1.92         -2.20         4.40 o                         
   2 -15   4          2.28          0.63         5.02 o                         
   3 -15   4          0.41         -3.14         5.34 o                         
  -4 -14   4          0.10          7.22         6.91 o                         
  -3 -14   4          1.96          3.77         6.28 o                         
  -2 -14   4          5.95         13.50         6.59 o                         
  -1 -14   4         16.06         20.62         3.83 o                         
   0 -14   4         10.79          3.77         4.08 o                         
   1 -14   4         12.36         10.36         5.02 o                         
   2 -14   4         12.64          8.16         5.34 o                         
   3 -14   4          0.88          5.52         7.22 o                         
  -4 -13   4          2.99          7.22         6.59 o                         
  -3 -13   4         23.61         25.43         7.22 o                         
  -2 -13   4         16.73         23.23         7.22 o                         
  -1 -13   4         10.17          7.61         3.45 o                         
   0 -13   4         58.32         56.82         5.02 o                         
   1 -13   4          6.79          3.14         4.40 o                         
   2 -13   4         17.87         12.56         5.34 o                         
   3 -13   4         11.85          9.88         5.65 o                         
   4 -13   4          2.15         -0.94         6.59 o                         
  -5 -12   4          0.11         -3.14         5.02 o                         
  -4 -12   4          0.96          3.14         5.97 o                         
  -3 -12   4          7.94         15.38         6.91 o                         
  -2 -12   4          5.20         11.13         7.85 o                         
  -1 -12   4        273.65        272.70         8.83 o                         
   0 -12   4        108.81        109.44         4.83 o                         
   1 -12   4          2.12          5.02         4.40 o                         
   2 -12   4         27.29         27.63         5.97 o                         
   3 -12   4         17.83         10.99         6.91 o                         
   4 -12   4          7.72          2.51         6.59 o                         
  -5 -11   4          0.82         -1.26         5.02 o                         
  -4 -11   4         37.39         31.40         6.28 o                         
  -3 -11   4         13.63         10.36         6.59 o                         
  -2 -11   4         67.51         66.21         3.80 o                         
  -1 -11   4        428.78        454.13        11.08 o                         
   0 -11   4         38.34         39.61         3.50 o                         
   1 -11   4          2.97          1.88         4.08 o                         
   2 -11   4         21.29         18.21         5.65 o                         
   3 -11   4         27.52         15.70         6.91 o                         
   4 -11   4          6.21          0.31         6.91 o                         
  -5 -10   4         12.72          8.48         5.65 o                         
  -4 -10   4         41.17         38.30         6.59 o                         
  -3 -10   4         88.53         78.18         8.79 o                         
  -2 -10   4        512.01        520.26         9.13 o                         
  -1 -10   4         81.14         84.32         3.62 o                         
   0 -10   4          8.14         10.91         2.29 o                         
   1 -10   4         19.70         13.50         4.71 o                         
   2 -10   4          2.50          2.01         3.77 o                         
   3 -10   4          5.35          4.71         6.28 o                         
   4 -10   4         13.68         17.90         8.48 o                         
  -5  -9   4          7.60          1.26         5.34 o                         
  -4  -9   4         32.86         29.83         5.97 o                         
  -3  -9   4        101.31        100.66         5.40 o                         
  -2  -9   4        417.16        421.05         7.73 o                         
  -1  -9   4         14.13         13.68         2.22 o                         
   0  -9   4         79.23         79.02         4.09 o                         
   1  -9   4          6.14          3.77         4.08 o                         
   2  -9   4          2.15          2.52         3.24 o                         
   3  -9   4          6.02         -5.65         5.65 o                         
   4  -9   4          1.56         -3.77         7.54 o                         
   5  -9   4         14.03          5.34         9.73 o                         
  -6  -8   4          0.38          8.48         7.54 o                         
  -5  -8   4          6.29          4.40         5.34 o                         
  -4  -8   4         32.93         19.30         6.12 o                         
  -3  -8   4         11.10         14.44         6.28 o                         
  -2  -8   4         33.95         37.30         2.47 o                         
  -1  -8   4         60.00         62.00         2.97 o                         
   0  -8   4        117.75        111.41         3.63 o                         
   1  -8   4          7.65         11.03         3.08 o                         
   2  -8   4          9.80         10.36         5.34 o                         
   3  -8   4         19.85         12.24         6.59 o                         
   4  -8   4          4.45          1.57         7.85 o                         
   5  -8   4          0.09          2.20         9.42 o                         
  -6  -7   4          3.87          4.71         6.91 o                         
  -5  -7   4          2.05          2.51         5.34 o                         
  -4  -7   4         63.98         64.84         6.44 o                         
  -3  -7   4         29.08         26.37         5.34 o                         
  -2  -7   4        117.70        111.38         4.02 o                         
  -1  -7   4          0.58         -0.72         1.52 o                         
   0  -7   4         10.81         11.23         1.84 o                         
   1  -7   4        693.90        677.26        13.09 o                         
   2  -7   4         15.20         19.10         3.62 o                         
   3  -7   4         23.83         17.27         6.59 o                         
   4  -7   4          2.13          2.83         7.85 o                         
   5  -7   4          0.84         -8.79         8.79 o                         
  -6  -6   4          1.55         10.67         6.91 o                         
  -5  -6   4          5.74          1.57         5.65 o                         
  -4  -6   4         27.94         23.26         3.70 o                         
  -3  -6   4         66.81         80.06         6.91 o                         
  -2  -6   4         83.04         90.56         3.53 o                         
  -1  -6   4         30.18         37.11         2.61 o                         
   0  -6   4         91.37         87.86         2.99 o                         
   1  -6   4         18.75         21.53         4.08 o                         
   2  -6   4          0.59          2.26         2.79 o                         
   3  -6   4          2.08          5.97         6.28 o                         
   4  -6   4          2.33         -6.91         6.91 o                         
   5  -6   4          3.97          1.88         9.11 o                         
  -6  -5   4         40.64         48.98         8.16 o                         
  -5  -5   4         55.94         54.63         7.54 o                         
  -4  -5   4         18.60         12.97         3.44 o                         
  -3  -5   4         28.98         34.03         3.92 o                         
  -2  -5   4        434.32        449.10         7.67 o                         
  -1  -5   4          0.78          0.27         1.53 o                         
   0  -5   4         29.83         32.58         2.02 o                         
   1  -5   4        137.95        136.67         4.99 o                         
   2  -5   4         46.31         45.57         4.10 o                         
   3  -5   4         59.24         57.79         5.33 o                         
   4  -5   4         14.18         18.64         5.19 o                         
   5  -5   4          3.15         -0.45         6.44 o                         
  -6  -4   4          8.76         21.04         6.59 o                         
  -5  -4   4          9.04          8.16         5.65 o                         
  -4  -4   4         69.35         75.67         4.87 o                         
  -3  -4   4        117.34        116.63         5.50 o                         
  -2  -4   4        475.72        560.72         8.84 o                         
  -1  -4   4        519.88        531.06         8.20 o                         
   0  -4   4         98.60         90.46         3.04 o                         
   1  -4   4         65.43         65.42         3.08 o                         
   2  -4   4          6.75          8.48         2.77 o                         
   3  -4   4          8.95         18.26         3.28 o                         
   4  -4   4         10.31         19.02         5.65 o                         
   5  -4   4          3.86          4.08         6.91 o                         
  -6  -3   4          7.52         11.30         5.34 o                         
  -5  -3   4         16.89         22.29         5.97 o                         
  -4  -3   4          0.05         -2.20         5.33 o                         
  -3  -3   4        120.52        131.43         4.29 o                         
  -2  -3   4        537.92        603.08        11.62 o                         
  -1  -3   4       1211.30       1244.75        16.12 o                         
   0  -3   4         57.04         61.43         2.57 o                         
   1  -3   4        283.60        279.05         4.36 o                         
   2  -3   4         67.14         71.03         3.55 o                         
   3  -3   4          6.52          3.58         2.67 o                         
   4  -3   4          7.93          4.78         5.49 o                         
   5  -3   4          1.41          6.59         6.91 o                         
   6  -3   4          1.61          0.79         7.22 o                         
  -5  -2   4        195.08        199.27         7.09 o                         
  -4  -2   4        408.71        382.82         7.81 o                         
  -3  -2   4         41.15         43.12         2.87 o                         
  -2  -2   4        291.55        321.15         7.38 o                         
  -1  -2   4        290.17        293.50         5.24 o                         
   0  -2   4         48.37         43.61         2.16 o                         
   1  -2   4        305.08        294.44         4.59 o                         
   2  -2   4         28.11         27.18         3.45 o                         
   3  -2   4          3.49          5.19         2.66 o                         
   4  -2   4          2.19          0.94         3.08 o                         
   5  -2   4          0.05         -6.59         6.59 o                         
   6  -2   4          3.48          2.40         5.21 o                         
  -5  -1   4        218.14        221.80         6.16 o                         
  -4  -1   4        193.52        199.15         6.20 o                         
  -3  -1   4          2.03          5.13         2.02 o                         
  -2  -1   4          1.96          1.31         1.39 o                         
  -1  -1   4         18.77         20.97         1.75 o                         
   0  -1   4        916.71        865.12        11.59 o                         
   1  -1   4        109.49        110.20         2.62 o                         
   2  -1   4       1675.71       1615.88        14.56 o                         
   3  -1   4         25.49         25.79         2.57 o                         
   4  -1   4          0.89         -2.38         3.19 o                         
   5  -1   4          0.48          0.39         4.77 o                         
   6  -1   4          0.93          0.16         5.33 o                         
  -5   0   4        185.95        198.37         5.11 o                         
  -4   0   4         47.76         53.47         3.46 o                         
  -3   0   4          5.62          5.54         1.89 o                         
  -2   0   4          1.85          1.90         1.50 o                         
  -1   0   4          0.83          1.41         1.55 o                         
   0   0   4        437.27        431.23         6.63 o                         
   1   0   4         34.27         37.52         1.84 o                         
   2   0   4        787.95        765.21         8.61 o                         
   3   0   4         11.39         16.99         1.94 o                         
   4   0   4          7.59         12.08         3.13 o                         
   5   0   4          7.24         13.97         7.22 o                         
   6   0   4          0.02         -2.71         5.31 o                         
  -5   1   4        218.13        236.54         7.30 o                         
  -4   1   4        193.58        191.49         5.54 o                         
  -3   1   4          2.02          2.86         1.79 o                         
  -2   1   4          1.94          1.71         1.48 o                         
  -1   1   4         18.73         17.79         1.69 o                         
   0   1   4        916.30        871.96        11.41 o                         
   1   1   4        109.45        110.08         2.24 o                         
   2   1   4       1675.83       1631.97        14.66 o                         
   3   1   4         25.47         23.00         2.32 o                         
   4   1   4          0.89          2.98         5.18 o                         
   5   1   4          0.48          0.04         4.77 o                         
   6   1   4          0.93         -1.14         5.50 o                         
  -5   2   4        194.88        196.51         8.01 o                         
  -4   2   4        408.48        396.86        11.93 o                         
  -3   2   4         41.20         45.44         2.69 o                         
  -2   2   4        291.79        323.33         5.67 o                         
  -1   2   4        290.34        295.07         5.07 o                         
   0   2   4         48.48         41.29         3.61 o                         
   1   2   4        304.84        299.24         4.15 o                         
   2   2   4         28.11         27.53         2.01 o                         
   3   2   4          3.47          2.99         2.81 o                         
   4   2   4          2.20         -0.51         7.06 o                         
   5   2   4          0.05          1.57         7.54 o                         
   6   2   4          3.48         -2.20         8.16 o                         
  -5   3   4         16.89         17.27         4.71 o                         
  -4   3   4          0.05          1.67         2.38 o                         
  -3   3   4        120.20        137.38         4.04 o                         
  -2   3   4        537.75        622.58         9.05 o                         
  -1   3   4       1211.77       1240.65        15.95 o                         
   0   3   4         57.05         65.17         2.52 o                         
   1   3   4        283.60        288.75         4.66 o                         
   2   3   4         67.23         71.00         2.85 o                         
   3   3   4          6.52          8.48         4.00 o                         
   4   3   4          7.92         13.88         4.96 o                         
   5   3   4          1.40         -0.63         8.16 o                         
   6   3   4          1.61         -5.63         5.63 o                         
  -5   4   4          9.03          8.16         4.08 o                         
  -4   4   4         69.31         61.17         3.75 o                         
  -3   4   4        117.10        107.76         9.31 o                         
  -2   4   4        475.92        576.28         8.56 o                         
  -1   4   4        519.76        529.93        11.46 o                         
   0   4   4         98.39         97.34         3.20 o                         
   1   4   4         65.45         66.10         2.66 o                         
   2   4   4          6.76          6.94         1.93 o                         
   3   4   4          8.94         15.80         4.55 o                         
   4   4   4         10.32         12.20         5.19 o                         
   5   4   4          3.86         10.99         9.42 o                         
  -5   5   4         55.85         44.58         5.65 o                         
  -4   5   4         18.63         17.08         2.55 o                         
  -3   5   4         29.07         32.39         2.49 o                         
  -2   5   4        434.19        455.06         7.27 o                         
  -1   5   4          0.79         -2.02         2.02 o                         
   0   5   4         29.82         26.96         1.94 o                         
   1   5   4        137.99        137.38         3.56 o                         
   2   5   4         46.32         45.00         2.81 o                         
   3   5   4         59.20         63.27         6.59 o                         
   4   5   4         14.14         15.89         5.27 o                         
   5   5   4          3.16         14.44         9.42 o                         
  -5   6   4          5.77          7.85         4.40 o                         
  -4   6   4         27.95         29.00         3.44 o                         
  -3   6   4         67.00         67.50         3.62 o                         
  -2   6   4         82.95         86.00         2.83 o                         
  -1   6   4         30.30         32.04         2.40 o                         
   0   6   4         91.24         88.94         3.11 o                         
   1   6   4         18.75         20.44         2.11 o                         
   2   6   4          0.60          0.16         2.40 o                         
   3   6   4          2.08          3.37         4.51 o                         
   4   6   4          2.32          2.35         5.05 o                         
   5   6   4          3.98         -3.14         8.79 o                         
  -5   7   4          2.04          4.71         4.40 o                         
  -4   7   4         63.98         60.12         4.42 o                         
  -3   7   4         29.15         29.31         2.91 o                         
  -2   7   4        117.84        104.55         3.36 o                         
  -1   7   4          0.58          0.30         1.62 o                         
   0   7   4         10.86         14.14         1.96 o                         
   1   7   4        694.26        679.05        13.46 o                         
   2   7   4         15.16         14.80         3.78 o                         
   3   7   4         23.87         26.60         3.87 o                         
   4   7   4          2.14          1.23         3.54 o                         
   5   7   4          0.84         -5.81         5.81 o                         
  -5   8   4          6.26          2.51         4.08 o                         
  -4   8   4         32.88         19.78         4.71 o                         
  -3   8   4         11.15          9.89         3.00 o                         
  -2   8   4         33.90         38.44         2.57 o                         
  -1   8   4         60.19         65.03         3.03 o                         
   0   8   4        117.64        108.59         3.67 o                         
   1   8   4          7.67          6.19         2.57 o                         
   2   8   4          9.81         18.06         4.00 o                         
   3   8   4         19.90         15.83         3.63 o                         
   4   8   4          4.45          3.71         3.91 o                         
   5   8   4          0.09          5.88         5.09 o                         
  -5   9   4          7.60          2.78         3.77 o                         
  -4   9   4         32.81         36.37         4.22 o                         
  -3   9   4        101.41         94.83         4.62 o                         
  -2   9   4        417.61        422.33         6.98 o                         
  -1   9   4         14.08         14.40         2.28 o                         
   0   9   4         79.47         84.74         4.61 o                         
   1   9   4          6.14          7.35         2.76 o                         
   2   9   4          2.12          0.42         4.71 o                         
   3   9   4          6.01          0.93         3.54 o                         
   4   9   4          1.56         -3.52         3.61 o                         
   5   9   4         14.03         14.88         5.80 o                         
  -5  10   4         12.69         13.42         4.71 o                         
  -4  10   4         41.08         45.40         4.68 o                         
  -3  10   4         88.65         92.87         7.54 o                         
  -2  10   4        512.01        515.28         9.70 o                         
  -1  10   4         81.22         92.07         3.86 o                         
   0  10   4          8.16          9.65         3.01 o                         
   1  10   4         19.65         21.22         4.15 o                         
   2  10   4          2.49          2.67         3.83 o                         
   3  10   4          5.36          1.74         4.15 o                         
   4  10   4         13.68         21.33         4.82 o                         
  -5  11   4          0.81          2.39         4.07 o                         
  -4  11   4         37.36         44.41         4.74 o                         
  -3  11   4         13.62         12.09         5.34 o                         
  -2  11   4         67.58         69.97         4.11 o                         
  -1  11   4        428.89        436.55         8.89 o                         
   0  11   4         38.37         37.42         4.82 o                         
   1  11   4          2.95          5.71         6.75 o                         
   2  11   4         21.26         17.26         4.45 o                         
   3  11   4         27.48         17.22         4.74 o                         
   4  11   4          6.22         10.08         4.68 o                         
  -5  12   4          0.11          5.86         4.42 o                         
  -4  12   4          0.96          6.79         3.54 o                         
  -3  12   4          7.93          9.55         3.77 o                         
  -2  12   4          5.17          4.11         3.66 o                         
  -1  12   4        273.65        303.51         9.54 o                         
   0  12   4        108.99        112.99         6.84 o                         
   1  12   4          2.11          7.47         3.92 o                         
   2  12   4         27.30         23.51         4.60 o                         
   3  12   4         17.81         15.64         4.96 o                         
   4  12   4          7.73          8.51         5.65 o                         
  -4  13   4          3.00          2.29         3.77 o                         
  -3  13   4         23.71         22.02         4.20 o                         
  -2  13   4         16.77         15.34         4.10 o                         
  -1  13   4         10.12         10.35         8.48 o                         
   0  13   4         58.34         57.62         6.28 o                         
   1  13   4          6.82          2.37         3.92 o                         
   2  13   4         17.82         11.16         4.42 o                         
   3  13   4         11.88         -2.45         4.29 o                         
   4  13   4          2.15          3.70         4.75 o                         
  -4  14   4          0.10         -0.16         3.83 o                         
  -3  14   4          1.94          8.38         3.84 o                         
  -2  14   4          5.94          4.28         3.75 o                         
  -1  14   4         16.02         15.12         4.29 o                         
   0  14   4         10.78         11.47         4.29 o                         
   1  14   4         12.35          8.34         4.37 o                         
   2  14   4         12.63          9.62         8.16 o                         
   3  14   4          0.88         -0.26         4.71 o                         
  -3  15   4         11.89         20.60         4.68 o                         
  -2  15   4          8.02         10.62         4.10 o                         
  -1  15   4          2.97          8.73         4.15 o                         
   0  15   4         10.84          9.39         4.29 o                         
   1  15   4          1.91         -4.00         4.00 o                         
   2  15   4          2.28          1.84         4.29 o                         
   3  15   4          0.41         -2.30         4.45 o                         
  -3  16   4          7.23          5.87         4.37 o                         
  -2  16   4          7.19          9.89         4.22 o                         
  -1  16   4          2.00          5.06         4.32 o                         
   0  16   4          6.93          8.67         5.97 o                         
   1  16   4          0.68          2.73         4.12 o                         
   2  16   4          0.84         -1.93         4.87 o                         
  -2  17   4          1.38         -0.24         3.92 o                         
  -1  17   4          2.33          6.60         8.95 o                         
   0  17   4          9.75         11.14         4.65 o                         
   1  17   4          0.47          4.93         4.74 o                         
   0 -17   5          2.03          3.77         4.40 o                         
  -2 -16   5          6.07          1.88         6.28 o                         
  -1 -16   5          3.37         12.56         6.28 o                         
   0 -16   5          0.29          0.31         4.08 o                         
   1 -16   5          4.47          3.45         5.02 o                         
  -3 -15   5         39.72         55.89         9.42 o                         
  -2 -15   5          2.63          8.79         6.59 o                         
  -1 -15   5          3.30         -3.77         5.65 o                         
   0 -15   5          1.61          5.02         4.40 o                         
   1 -15   5         10.19         13.81         5.34 o                         
   2 -15   5          3.24         -1.57         5.34 o                         
  -4 -14   5          2.66          5.34         7.22 o                         
  -3 -14   5         30.52         33.28         8.16 o                         
  -2 -14   5          6.27          0.31         6.91 o                         
  -1 -14   5          5.73          8.06         3.83 o                         
   0 -14   5          5.57         10.67         4.71 o                         
   1 -14   5         14.42         11.62         5.34 o                         
   2 -14   5          0.40         -2.51         5.02 o                         
   3 -14   5          0.28         -3.84         3.92 o                         
  -4 -13   5          1.94         -0.94         5.97 o                         
  -3 -13   5         15.39          9.42         6.91 o                         
  -2 -13   5          1.74          3.77         6.91 o                         
  -1 -13   5         28.05         29.39         4.71 o                         
   0 -13   5         27.56         25.17         4.29 o                         
   1 -13   5          6.59          4.71         4.71 o                         
   2 -13   5          7.44         13.50         5.65 o                         
   3 -13   5          2.35          6.59         6.91 o                         
  -5 -12   5          3.01          8.79         5.34 o                         
  -4 -12   5          4.74          4.71         6.28 o                         
  -3 -12   5          8.16          1.57         6.59 o                         
  -2 -12   5         11.02          6.28         7.22 o                         
  -1 -12   5         97.94        101.48         6.32 o                         
   0 -12   5         32.16         33.32         4.59 o                         
   1 -12   5          3.51         -0.31         4.40 o                         
   2 -12   5          0.10          0.31         4.71 o                         
   3 -12   5          1.69         -2.83         6.28 o                         
   4 -12   5          5.94          0.63         8.48 o                         
  -5 -11   5          0.01         -3.14         4.40 o                         
  -4 -11   5         20.14         28.57         7.54 o                         
  -3 -11   5         36.43         33.91         8.16 o                         
  -2 -11   5         23.43         24.63         3.92 o                         
  -1 -11   5        237.02        243.98         8.45 o                         
   0 -11   5         13.75         16.99         3.00 o                         
   1 -11   5         33.22         41.44         6.28 o                         
   2 -11   5          2.68          2.83         3.47 o                         
   3 -11   5          1.98         -3.77         6.28 o                         
   4 -11   5         17.88         10.67         9.11 o                         
  -5 -10   5          4.11          3.14         4.71 o                         
  -4 -10   5          4.78          6.28         4.71 o                         
  -3 -10   5         69.04         76.92         8.79 o                         
  -2 -10   5        234.61        242.19         6.21 o                         
  -1 -10   5         48.13         51.42         5.34 o                         
   0 -10   5         98.21        107.91         4.71 o                         
   1 -10   5         16.18         14.13         5.02 o                         
   2 -10   5          7.03          6.76         3.62 o                         
   3 -10   5          0.82         -3.77         6.28 o                         
   4 -10   5          6.15         -0.31         8.48 o                         
  -5  -9   5         23.30         16.95         5.65 o                         
  -4  -9   5          5.61         -1.57         3.77 o                         
  -3  -9   5         34.92         48.98         7.85 o                         
  -2  -9   5         81.31         76.14         4.02 o                         
  -1  -9   5         86.18         84.10         3.71 o                         
   0  -9   5          5.21          3.20         2.62 o                         
   1  -9   5          6.74          1.88         3.77 o                         
   2  -9   5          3.97         -5.02         5.02 o                         
   3  -9   5          0.29         -3.14         6.59 o                         
   4  -9   5          1.16          0.94         8.48 o                         
  -6  -8   5          1.16          8.79         6.59 o                         
  -5  -8   5          0.60          3.77         4.71 o                         
  -4  -8   5         65.55         44.90         6.59 o                         
  -3  -8   5         51.30         41.20         3.99 o                         
  -2  -8   5         96.57         98.70         5.11 o                         
  -1  -8   5          1.66          2.70         1.97 o                         
   0  -8   5         36.58         37.33         2.74 o                         
   1  -8   5          1.94         -3.45         3.45 o                         
   2  -8   5         20.58         24.49         6.28 o                         
   3  -8   5          9.37          8.79         6.28 o                         
   4  -8   5          3.06         -1.26         8.16 o                         
   5  -8   5          2.86         -9.42         9.42 o                         
  -6  -7   5          2.45         17.90         7.22 o                         
  -5  -7   5         10.45          5.34         5.02 o                         
  -4  -7   5         22.56         13.19         5.02 o                         
  -3  -7   5         14.46         10.05         4.08 o                         
  -2  -7   5         43.47         36.79         3.02 o                         
  -1  -7   5         28.94         25.86         2.34 o                         
   0  -7   5         32.36         29.92         2.50 o                         
   1  -7   5         15.57         17.80         2.85 o                         
   2  -7   5         42.19         33.59         6.59 o                         
   3  -7   5         10.26         10.67         6.59 o                         
   4  -7   5          2.04         -0.03         4.98 o                         
   5  -7   5          0.83         -8.79         8.79 o                         
  -6  -6   5         27.86         37.68         7.54 o                         
  -5  -6   5          8.38         10.99         5.34 o                         
  -4  -6   5         60.42         53.06         6.59 o                         
  -3  -6   5          1.61          6.09         3.13 o                         
  -2  -6   5         45.72         46.27         3.07 o                         
  -1  -6   5        115.93        116.32         4.07 o                         
   0  -6   5        103.96        102.75         4.19 o                         
   1  -6   5        127.41        124.51         3.63 o                         
   2  -6   5         85.88         72.53         7.22 o                         
   3  -6   5         20.84         26.37         7.22 o                         
   4  -6   5          4.25          1.54         5.13 o                         
   5  -6   5          1.02         -1.88         6.91 o                         
  -6  -5   5          5.47         14.76         5.97 o                         
  -5  -5   5         11.15          9.11         5.65 o                         
  -4  -5   5         66.78         71.56         4.87 o                         
  -3  -5   5         37.36         32.81         4.00 o                         
  -2  -5   5        343.15        328.86         6.57 o                         
  -1  -5   5         39.98         40.46         2.71 o                         
   0  -5   5        298.45        300.41         5.96 o                         
   1  -5   5         12.80         13.36         1.86 o                         
   2  -5   5         26.84         19.34         3.62 o                         
   3  -5   5          5.74          2.20         4.44 o                         
   4  -5   5          1.04         -0.94         4.90 o                         
   5  -5   5          1.68         -3.45         6.59 o                         
  -6  -4   5         16.52         25.43         5.97 o                         
  -5  -4   5          2.22         -4.40         4.40 o                         
  -4  -4   5          2.65          1.73         2.98 o                         
  -3  -4   5         86.15         87.02         5.05 o                         
  -2  -4   5        267.98        297.30         6.10 o                         
  -1  -4   5         62.13         65.63         3.26 o                         
   0  -4   5        149.81        143.00         4.00 o                         
   1  -4   5         67.15         66.39         2.57 o                         
   2  -4   5         22.83         23.42         3.77 o                         
   3  -4   5          7.15          2.91         4.32 o                         
   4  -4   5          0.73         -5.43         8.32 o                         
   5  -4   5          2.22          9.42         7.22 o                         
  -6  -3   5          7.87         12.24         5.02 o                         
  -5  -3   5         55.08         49.61         6.59 o                         
  -4  -3   5        117.87        101.44         5.55 o                         
  -3  -3   5         57.71         46.19         7.32 o                         
  -2  -3   5        393.16        428.74         7.52 o                         
  -1  -3   5         23.42         23.75         2.39 o                         
   0  -3   5         11.56          9.16         1.77 o                         
   1  -3   5          9.82          7.58         2.13 o                         
   2  -3   5          5.23          6.12         2.06 o                         
   3  -3   5          2.85          2.65         3.88 o                         
   4  -3   5          8.50          4.72         4.77 o                         
   5  -3   5          2.09          9.42         7.85 o                         
  -6  -2   5          3.66          4.71         4.71 o                         
  -5  -2   5        244.98        270.33        11.93 o                         
  -4  -2   5         79.47         80.76         4.72 o                         
  -3  -2   5        227.07        249.73         6.47 o                         
  -2  -2   5         11.75         16.27         2.72 o                         
  -1  -2   5        485.85        488.80         7.85 o                         
   0  -2   5         45.36         45.83         3.99 o                         
   1  -2   5         12.20         11.83         1.86 o                         
   2  -2   5          1.15          0.50         1.87 o                         
   3  -2   5         21.14         22.67         3.26 o                         
   4  -2   5          5.02          7.12        12.72 o                         
   5  -2   5          4.76         -2.68         5.21 o                         
  -5  -1   5          4.00          3.45         4.71 o                         
  -4  -1   5        206.05        197.73         5.81 o                         
  -3  -1   5        218.20        212.84         5.29 o                         
  -2  -1   5         84.51         87.28         4.15 o                         
  -1  -1   5        222.15        229.62         4.82 o                         
   0  -1   5         40.13         37.54         2.36 o                         
   1  -1   5        100.81        110.49         5.21 o                         
   2  -1   5        578.17        592.10         8.28 o                         
   3  -1   5          4.75          5.11         2.89 o                         
   4  -1   5          0.85          3.61         4.88 o                         
   5  -1   5          1.38          9.02         5.81 o                         
  -5   0   5         70.87         80.38         7.54 o                         
  -4   0   5          0.17         -2.33         3.60 o                         
  -3   0   5          7.89          6.09         2.55 o                         
  -2   0   5         78.04         87.91         4.88 o                         
  -1   0   5          5.02          5.78         1.67 o                         
   0   0   5        303.75        294.32         5.43 o                         
   1   0   5       3433.02       3483.71        32.42 o                         
   2   0   5         96.61        128.39         2.93 o                         
   3   0   5          4.25         -0.31         2.56 o                         
   4   0   5          0.02          0.77         4.77 o                         
   5   0   5          0.19        -10.20        10.20 o                         
  -5   1   5          4.03         11.30         4.71 o                         
  -4   1   5        205.79        197.18         5.86 o                         
  -3   1   5        217.95        221.47         5.34 o                         
  -2   1   5         84.47         87.42         3.25 o                         
  -1   1   5        221.73        229.45         4.58 o                         
   0   1   5         40.16         41.42         2.08 o                         
   1   1   5        100.84         91.84         3.81 o                         
   2   1   5        578.27        605.17         6.22 o                         
   3   1   5          4.77          2.30         4.17 o                         
   4   1   5          0.84         -2.54         5.49 o                         
   5   1   5          1.38          7.30         5.44 o                         
  -5   2   5        245.35        260.28        10.36 o                         
  -4   2   5         79.58         88.31         4.96 o                         
  -3   2   5        226.88        246.76         5.60 o                         
  -2   2   5         11.75         18.73         2.11 o                         
  -1   2   5        485.54        494.73         7.67 o                         
   0   2   5         45.30         43.03         2.89 o                         
   1   2   5         12.21         11.16         1.74 o                         
   2   2   5          1.15          0.97         1.40 o                         
   3   2   5         21.14         24.95         3.30 o                         
   4   2   5          5.02          6.59         5.11 o                         
   5   2   5          4.77          7.49         5.76 o                         
  -4   3   5        118.08        113.17         5.35 o                         
  -3   3   5         57.76         58.31         3.18 o                         
  -2   3   5        393.29        432.82         7.25 o                         
  -1   3   5         23.59         25.16         2.18 o                         
   0   3   5         11.57         11.48         2.22 o                         
   1   3   5          9.80         11.25         1.52 o                         
   2   3   5          5.23          4.12         1.64 o                         
   3   3   5          2.85          6.59         4.71 o                         
   4   3   5          8.50          1.06         9.42 o                         
   5   3   5          2.10         -2.63         5.72 o                         
  -4   4   5          2.68          0.69         4.71 o                         
  -3   4   5         86.12         90.32         4.39 o                         
  -2   4   5        267.96        302.55         5.85 o                         
  -1   4   5         62.27         65.66         2.99 o                         
   0   4   5        149.74        150.08         4.05 o                         
   1   4   5         66.98         68.07         2.82 o                         
   2   4   5         22.76         20.71         2.21 o                         
   3   4   5          7.15          7.06         4.66 o                         
   4   4   5          0.73          3.82         5.05 o                         
   5   4   5          2.22          4.70         5.95 o                         
  -4   5   5         66.80         62.94         6.12 o                         
  -3   5   5         37.40         35.40         2.83 o                         
  -2   5   5        343.38        330.17         7.87 o                         
  -1   5   5         39.89         46.14         3.44 o                         
   0   5   5        298.28        299.75         5.92 o                         
   1   5   5         12.80         10.36         1.93 o                         
   2   5   5         26.90         26.92         4.03 o                         
   3   5   5          5.75         -0.22         4.55 o                         
   4   5   5          1.05         16.70         7.38 o                         
   5   5   5          1.68         -3.17        16.64 o                         
  -4   6   5         60.33         57.80         3.75 o                         
  -3   6   5          1.59         -1.04         1.04 o                         
  -2   6   5         45.62         53.78         3.09 o                         
  -1   6   5        115.87        106.13         7.18 o                         
   0   6   5        103.93        104.52         3.37 o                         
   1   6   5        127.28        127.82         3.97 o                         
   2   6   5         85.88         97.40         5.76 o                         
   3   6   5         20.86         25.32         5.11 o                         
   4   6   5          4.23          4.24         9.11 o                         
   5   6   5          1.02         -5.66         5.66 o                         
  -4   7   5         22.59         25.43         4.40 o                         
  -3   7   5         14.52         11.48         2.11 o                         
  -2   7   5         43.48         44.49         2.52 o                         
  -1   7   5         28.97         28.26         3.33 o                         
   0   7   5         32.29         33.65         2.60 o                         
   1   7   5         15.54         15.92         2.36 o                         
   2   7   5         42.11         37.36         7.22 o                         
   3   7   5         10.26          9.59         4.87 o                         
   4   7   5          2.04          3.98         5.35 o                         
   5   7   5          0.83         -5.63         5.63 o                         
  -4   8   5         65.63         63.42         5.97 o                         
  -3   8   5         51.17         48.67         3.02 o                         
  -2   8   5         96.58        100.76         4.01 o                         
  -1   8   5          1.65          0.53         2.66 o                         
   0   8   5         36.56         37.74         3.20 o                         
   1   8   5          1.96          2.57         2.60 o                         
   2   8   5         20.59         14.76         6.91 o                         
   3   8   5          9.37          3.51         5.65 o                         
   4   8   5          3.06         -1.42         9.73 o                         
   5   8   5          2.87         -1.29         4.90 o                         
  -4   9   5          5.65          6.28         3.77 o                         
  -3   9   5         34.92         49.12         3.88 o                         
  -2   9   5         81.34         84.28         5.13 o                         
  -1   9   5         86.04         88.03         4.16 o                         
   0   9   5          5.18          4.36         3.47 o                         
   1   9   5          6.74         15.38         6.91 o                         
   2   9   5          3.99          2.27         4.87 o                         
   3   9   5          0.29         -0.51         4.24 o                         
   4   9   5          1.16         -1.93         4.15 o                         
  -4  10   5          4.74          4.08         3.77 o                         
  -3  10   5         69.00         70.21         4.33 o                         
  -2  10   5        234.21        236.78         5.48 o                         
  -1  10   5         48.16         51.53         5.98 o                         
   0  10   5         98.01         95.76         4.24 o                         
   1  10   5         16.11         18.28         5.18 o                         
   2  10   5          7.01          3.92         4.15 o                         
   3  10   5          0.83         -3.98         6.91 o                         
   4  10   5          6.15          7.00         4.36 o                         
  -5  11   5          0.01         -1.26         5.65 o                         
  -4  11   5         20.12         25.50         4.71 o                         
  -3  11   5         36.42         41.92         5.34 o                         
  -2  11   5         23.51         26.11         3.19 o                         
  -1  11   5        237.39        234.20         6.82 o                         
   0  11   5         13.69          8.39         4.29 o                         
   1  11   5         33.18         29.02         4.68 o                         
   2  11   5          2.67          3.40         4.06 o                         
   3  11   5          1.98         -4.22         4.22 o                         
   4  11   5         17.89         15.81         5.05 o                         
  -5  12   5          3.04          3.77         5.97 o                         
  -4  12   5          4.76          8.71         3.70 o                         
  -3  12   5          8.20          6.51         3.62 o                         
  -2  12   5         10.99          8.40         2.91 o                         
  -1  12   5         97.98        106.31         5.34 o                         
   0  12   5         32.11         40.83         5.35 o                         
   1  12   5          3.49          0.60         4.00 o                         
   2  12   5          0.10         -2.36         4.00 o                         
   3  12   5          1.68          4.75         5.02 o                         
   4  12   5          5.93         -1.01         4.65 o                         
  -4  13   5          1.92          3.69         3.61 o                         
  -3  13   5         15.40         13.57         3.92 o                         
  -2  13   5          1.73          3.22         3.88 o                         
  -1  13   5         28.07         24.38         4.51 o                         
   0  13   5         27.58         35.62         5.17 o                         
   1  13   5          6.58          6.18         4.29 o                         
   2  13   5          7.43          8.58         4.60 o                         
   3  13   5          2.36          2.51         4.75 o                         
  -4  14   5          2.66          9.18         4.08 o                         
  -3  14   5         30.43         28.39         4.74 o                         
  -2  14   5          6.27         10.99         4.22 o                         
  -1  14   5          5.72          2.98         3.84 o                         
   0  14   5          5.58          4.79         7.06 o                         
   1  14   5         14.43         10.23         6.44 o                         
   2  14   5          0.40         -0.25         6.91 o                         
   3  14   5          0.28         -2.49         4.87 o                         
  -3  15   5         39.67         54.01         9.11 o                         
  -2  15   5          2.63         11.77         4.44 o                         
  -1  15   5          3.30          2.91         3.98 o                         
   0  15   5          1.62          3.83         4.18 o                         
   1  15   5         10.21          8.10         4.59 o                         
   2  15   5          3.25          0.51         4.82 o                         
  -2  16   5          6.08         11.51         4.37 o                         
  -1  16   5          3.37          6.91         5.34 o                         
   0  16   5          0.30          1.93         4.52 o                         
   1  16   5          4.44         11.43         4.88 o                         
  -1  17   5          4.73         11.46         7.06 o                         
   0  17   5          2.04         15.25        13.97 o                         
  -2 -16   6          5.41         23.23         7.85 o                         
   0 -16   6          1.85         -0.31         4.40 o                         
   1 -16   6          0.16          5.34         5.02 o                         
  -3 -15   6         23.15         10.99         7.85 o                         
  -2 -15   6         12.59         12.56         7.54 o                         
  -1 -15   6          3.73          3.79         4.55 o                         
   0 -15   6          1.89          0.00         4.08 o                         
   1 -15   6          7.91          5.65         5.34 o                         
   2 -15   6          0.10          1.88         5.34 o                         
  -3 -14   6         11.55          7.54         7.22 o                         
  -2 -14   6         10.67         23.23         8.16 o                         
  -1 -14   6          0.48         -0.46         4.24 o                         
   0 -14   6         10.08          9.11         4.71 o                         
   1 -14   6          7.45         10.36         5.34 o                         
   2 -14   6          2.91          7.22         5.65 o                         
  -4 -13   6          1.02         -4.08         6.28 o                         
  -3 -13   6          0.39         -0.31         6.91 o                         
  -2 -13   6         22.77         26.37         8.79 o                         
  -1 -13   6          3.97         14.83         4.47 o                         
   0 -13   6          9.60         15.70         5.34 o                         
   1 -13   6         12.19         16.01         5.65 o                         
   2 -13   6          0.67          2.51         5.02 o                         
   3 -13   6          7.22         -6.91         6.91 o                         
  -4 -12   6          2.92         -0.63         6.28 o                         
  -3 -12   6          5.53         12.56         7.54 o                         
  -2 -12   6          3.38         -0.11         3.34 o                         
  -1 -12   6          0.18         -1.11         3.61 o                         
   0 -12   6         56.83         62.48         5.58 o                         
   1 -12   6         32.02         24.80         5.97 o                         
   2 -12   6          0.51         -2.86         4.71 o                         
   3 -12   6         15.61          9.42         7.22 o                         
  -5 -11   6         10.20          5.65         5.34 o                         
  -4 -11   6          3.18          3.45         6.91 o                         
  -3 -11   6         15.28          6.91         6.59 o                         
  -2 -11   6         28.72         28.57         4.18 o                         
  -1 -11   6         34.25         35.19         4.82 o                         
   0 -11   6        276.89        273.15        12.72 o                         
   1 -11   6         25.90         14.76         5.02 o                         
   2 -11   6          0.10         -1.80         4.08 o                         
   3 -11   6          3.87          3.77         6.59 o                         
   4 -11   6          2.90         -3.45         9.11 o                         
  -5 -10   6          9.50         16.64         5.65 o                         
  -3 -10   6        112.54        108.95        10.36 o                         
  -2 -10   6        116.14        118.64         6.16 o                         
  -1 -10   6        294.64        312.59         9.88 o                         
   0 -10   6         18.85         15.33         3.15 o                         
   1 -10   6          9.13          6.28         4.40 o                         
   2 -10   6          1.29         -4.71         5.34 o                         
   3 -10   6          0.98         -6.28         6.28 o                         
   4 -10   6          2.78          2.83         9.42 o                         
  -5  -9   6         21.91         11.93         5.02 o                         
  -4  -9   6         14.59         12.56         4.71 o                         
  -3  -9   6        155.07        142.23        11.93 o                         
  -2  -9   6         17.14         12.19         4.40 o                         
  -1  -9   6        190.89        186.68         7.84 o                         
   0  -9   6          5.85          4.04         3.27 o                         
   1  -9   6         10.72          7.60         3.80 o                         
   2  -9   6          1.07          6.28         5.65 o                         
   3  -9   6          2.05          3.77         6.59 o                         
   4  -9   6          2.88          1.50         5.66 o                         
  -5  -8   6          3.28          7.85         5.02 o                         
  -4  -8   6          7.45          6.91         4.40 o                         
  -3  -8   6          5.95          7.49         2.99 o                         
  -2  -8   6         15.76         12.24         3.47 o                         
  -1  -8   6         75.89         80.42         4.38 o                         
   0  -8   6         45.51         46.08         3.67 o                         
   1  -8   6         19.94         17.33         2.95 o                         
   2  -8   6         12.68         21.35         6.28 o                         
   3  -8   6          1.18         -6.28         6.28 o                         
   4  -8   6          0.25         -5.27         5.27 o                         
  -6  -7   6          8.20         20.41         6.28 o                         
  -5  -7   6          3.27         13.81         5.02 o                         
  -4  -7   6          9.61          8.48         4.08 o                         
  -3  -7   6         52.23         47.21         4.36 o                         
  -2  -7   6          7.42         10.86         3.19 o                         
  -1  -7   6         27.27         24.38         2.91 o                         
   0  -7   6          1.17         -2.18         2.18 o                         
   1  -7   6         15.64         17.54         2.40 o                         
   2  -7   6         66.57         59.65         7.54 o                         
   3  -7   6          2.78          4.08         6.59 o                         
   4  -7   6          1.72          2.92         5.27 o                         
  -6  -6   6          0.92         10.99         5.65 o                         
  -5  -6   6         21.55         16.01         5.34 o                         
  -4  -6   6          4.09          4.71         4.08 o                         
  -3  -6   6         21.55         16.95         4.40 o                         
  -2  -6   6         58.20         59.66         3.57 o                         
  -1  -6   6         37.29         40.54         3.13 o                         
   0  -6   6         12.96         15.06         2.27 o                         
   1  -6   6          7.85          8.90         2.93 o                         
   2  -6   6         22.29         28.57         6.28 o                         
   3  -6   6          1.47          8.16         6.91 o                         
   4  -6   6          0.67         -3.58         4.96 o                         
   5  -6   6          0.48         18.21         8.48 o                         
  -6  -5   6          4.44         13.50         5.97 o                         
  -5  -5   6         98.26        106.12         8.79 o                         
  -4  -5   6        125.27        107.06         7.85 o                         
  -3  -5   6         56.98         54.00         5.97 o                         
  -2  -5   6          9.47          8.71         2.32 o                         
  -1  -5   6        456.52        457.87         8.29 o                         
   0  -5   6         43.00         42.62         3.05 o                         
   1  -5   6          0.48          1.03         1.47 o                         
   2  -5   6         19.94         19.78         5.97 o                         
   3  -5   6          4.44          2.45         4.55 o                         
   4  -5   6          3.81          5.46         7.85 o                         
   5  -5   6          0.35          5.34         7.85 o                         
  -6  -4   6          0.80         12.87         5.65 o                         
  -5  -4   6          5.65         16.95         5.34 o                         
  -4  -4   6         12.01          5.65         4.08 o                         
  -3  -4   6         36.18         34.22         5.34 o                         
  -2  -4   6        104.40        101.21         4.12 o                         
  -1  -4   6        198.27        196.70         5.88 o                         
   0  -4   6         14.65         13.20         2.24 o                         
   1  -4   6         14.15         15.39         2.90 o                         
   2  -4   6          1.62          3.43         5.34 o                         
   3  -4   6          5.94         11.85         4.77 o                         
   4  -4   6          5.53          3.60         7.69 o                         
   5  -4   6          0.91          6.91         7.22 o                         
  -6  -3   6          6.53         11.62         5.34 o                         
  -5  -3   6         43.57         53.69         6.91 o                         
  -4  -3   6        173.20        178.91         6.55 o                         
  -3  -3   6         94.08         98.63         5.43 o                         
  -2  -3   6        192.16        202.56         5.15 o                         
  -1  -3   6         88.96         94.20         3.79 o                         
   0  -3   6        188.91        200.57         4.94 o                         
   1  -3   6         38.40         41.49         2.55 o                         
   2  -3   6          3.60          3.70         1.85 o                         
   3  -3   6          4.86         -3.68         4.55 o                         
   4  -3   6          0.14         -3.94         4.77 o                         
   5  -3   6          0.70         -6.91         7.85 o                         
  -6  -2   6          6.95         26.37         5.97 o                         
  -5  -2   6         12.59         15.38         5.34 o                         
  -4  -2   6         56.51         57.95         4.55 o                         
  -3  -2   6        184.60        175.27         6.56 o                         
  -2  -2   6         35.23         36.64         3.53 o                         
  -1  -2   6         49.22         43.66         2.78 o                         
   0  -2   6         38.93         34.14         2.59 o                         
   1  -2   6         31.53         34.95         2.26 o                         
   2  -2   6         36.41         39.43         2.48 o                         
   3  -2   6          5.78          5.59         3.48 o                         
   4  -2   6          0.87          8.16         7.22 o                         
   5  -2   6          1.94          0.00         5.77 o                         
  -6  -1   6          4.56          7.22         4.71 o                         
  -5  -1   6         11.25         18.21         5.34 o                         
  -4  -1   6        341.27        342.02         8.99 o                         
  -3  -1   6        294.76        311.81         6.58 o                         
  -2  -1   6          0.53          2.78         2.26 o                         
  -1  -1   6         37.81         38.89         2.65 o                         
   0  -1   6         63.93         66.05         3.20 o                         
   1  -1   6         76.47         76.06         3.08 o                         
   2  -1   6          2.66          1.62         1.62 o                         
   3  -1   6        158.16        163.22         5.00 o                         
   4  -1   6          4.09          7.85         5.34 o                         
   5  -1   6          0.07         -0.89         5.76 o                         
  -5   0   6          2.28          4.08         4.71 o                         
  -4   0   6        562.78        618.09        12.99 o                         
  -3   0   6         27.90         27.90         2.79 o                         
  -2   0   6         39.16         45.21         3.44 o                         
  -1   0   6          7.56          4.23         1.75 o                         
   0   0   6          7.58         10.78         2.17 o                         
   1   0   6        404.82        436.87         5.33 o                         
   2   0   6         34.81         36.09         2.07 o                         
   3   0   6          3.43         16.94         3.13 o                         
   4   0   6          0.13         -2.50         5.21 o                         
   5   0   6          0.66          6.77         5.95 o                         
  -5   1   6         11.31         16.33         4.71 o                         
  -4   1   6        341.31        337.04         9.73 o                         
  -3   1   6        294.37        302.43         6.51 o                         
  -2   1   6          0.54          0.15         1.75 o                         
  -1   1   6         37.85         37.49         2.44 o                         
   0   1   6         63.90         67.01         2.76 o                         
   1   1   6         76.43         70.15         2.62 o                         
   2   1   6          2.67          3.41         1.62 o                         
   3   1   6        158.18        141.59         8.06 o                         
   4   1   6          4.09         -0.63         5.09 o                         
   5   1   6          0.07         -6.28         6.91 o                         
  -5   2   6         12.55         12.87         4.40 o                         
  -4   2   6         56.47         53.25         4.55 o                         
  -3   2   6        184.61        175.80         5.63 o                         
  -2   2   6         35.20         34.52         3.40 o                         
  -1   2   6         49.25         46.80         2.82 o                         
   0   2   6         39.10         37.41         2.23 o                         
   1   2   6         31.54         36.38         2.13 o                         
   2   2   6         36.34         37.28         3.40 o                         
   3   2   6          5.77          3.88         5.13 o                         
   4   2   6          0.87          1.98         5.21 o                         
   5   2   6          1.94         -5.63         5.63 o                         
  -5   3   6         43.58         45.84         5.65 o                         
  -4   3   6        173.01        175.32         6.70 o                         
  -3   3   6         93.90        100.91         4.29 o                         
  -2   3   6        191.89        200.73         7.28 o                         
  -1   3   6         88.90         90.07         3.62 o                         
   0   3   6        189.02        203.14         5.99 o                         
   1   3   6         38.38         42.43         2.22 o                         
   2   3   6          3.60          2.69         1.56 o                         
   3   3   6          4.87          3.01         4.99 o                         
   4   3   6          0.15         -0.96         5.44 o                         
   5   3   6          0.70         -5.48         8.48 o                         
  -4   4   6         11.99         10.47         3.08 o                         
  -3   4   6         36.14         43.29         3.12 o                         
  -2   4   6        104.31         99.31         3.91 o                         
  -1   4   6        198.52        204.08         5.07 o                         
   0   4   6         14.65         17.78         2.89 o                         
   1   4   6         14.18         19.68         4.28 o                         
   2   4   6          1.62          6.24         2.36 o                         
   3   4   6          5.94         -2.33         9.73 o                         
   4   4   6          5.53          3.25         5.50 o                         
   5   4   6          0.91         -1.16         9.11 o                         
  -4   5   6        125.26        100.78        10.05 o                         
  -3   5   6         57.05         61.46         5.97 o                         
  -2   5   6          9.45         11.78         2.28 o                         
  -1   5   6        456.38        464.19        11.30 o                         
   0   5   6         43.05         46.50         6.08 o                         
   1   5   6          0.48          0.12         1.96 o                         
   2   5   6         19.94         18.01         4.06 o                         
   3   5   6          4.44         -4.66         4.66 o                         
   4   5   6          3.81          7.81         5.58 o                         
   5   5   6          0.35          3.38         6.25 o                         
  -3   6   6         21.62         20.09         4.40 o                         
  -2   6   6         58.22         63.07         3.45 o                         
  -1   6   6         37.19         38.38         3.92 o                         
   0   6   6         12.99         14.69         5.68 o                         
   1   6   6          7.84          6.25         4.08 o                         
   2   6   6         22.34         30.45         7.54 o                         
   3   6   6          1.47         -0.31         4.88 o                         
   4   6   6          0.67          3.79         5.63 o                         
   5   6   6          0.48          1.93         6.48 o                         
  -3   7   6         52.16         52.55         5.49 o                         
  -2   7   6          7.43          8.62         2.77 o                         
  -1   7   6         27.31         28.36         4.24 o                         
   0   7   6          1.16          1.55         2.74 o                         
   1   7   6         15.65         12.24         5.49 o                         
   2   7   6         66.61         68.76         8.79 o                         
   3   7   6          2.78          3.77         6.91 o                         
   4   7   6          1.73         -0.94         7.22 o                         
  -3   8   6          5.99          6.12         3.92 o                         
  -2   8   6         15.84         19.83         2.59 o                         
  -1   8   6         75.98         86.55         7.69 o                         
   0   8   6         45.60         45.91         3.52 o                         
   1   8   6         19.89         22.49         8.01 o                         
   2   8   6         12.68         17.58         7.22 o                         
   3   8   6          1.18          1.57         7.22 o                         
   4   8   6          0.26         -2.83         7.54 o                         
  -3   9   6        154.96        150.39         8.16 o                         
  -2   9   6         17.16         19.76         3.47 o                         
  -1   9   6        191.10        208.18         7.69 o                         
   0   9   6          5.82          3.25         2.74 o                         
   1   9   6         10.75         13.11         7.85 o                         
   2   9   6          1.07         -0.63         6.91 o                         
   3   9   6          2.04         -6.91         6.91 o                         
   4   9   6          2.88          5.02         7.85 o                         
  -3  10   6        112.38        122.76         5.77 o                         
  -2  10   6        116.30        129.66         6.30 o                         
  -1  10   6        294.88        304.17         7.31 o                         
   0  10   6         18.86         19.39         3.40 o                         
   1  10   6          9.15         13.81         7.54 o                         
   2  10   6          1.29         -3.14         7.22 o                         
   3  10   6          0.98          3.14         7.54 o                         
   4  10   6          2.78         -7.85         7.85 o                         
  -3  11   6         15.30         22.61         5.02 o                         
  -2  11   6         28.75         31.45         5.02 o                         
  -1  11   6         34.28         27.86         4.51 o                         
   0  11   6        276.89        275.95         7.69 o                         
   1  11   6         25.95         29.67         4.98 o                         
   2  11   6          0.09         -4.24         4.24 o                         
   3  11   6          3.86         -3.01         4.45 o                         
   4  11   6          2.90          0.36         4.65 o                         
  -4  12   6          2.93          2.51         5.65 o                         
  -3  12   6          5.52          7.90         3.75 o                         
  -2  12   6          3.37          0.83         2.93 o                         
  -1  12   6          0.18         -0.35         3.12 o                         
   0  12   6         56.79         60.41         8.95 o                         
   1  12   6         32.06         32.88         8.95 o                         
   2  12   6          0.51          5.99         4.47 o                         
   3  12   6         15.61          8.02         5.13 o                         
  -4  13   6          1.03          0.31         5.65 o                         
  -3  13   6          0.39          4.82         3.53 o                         
  -2  13   6         22.82         25.79         3.56 o                         
  -1  13   6          3.96          2.84         4.59 o                         
   0  13   6          9.60          9.96         4.47 o                         
   1  13   6         12.18         12.39         4.88 o                         
   2  13   6          0.68          1.06         4.75 o                         
   3  13   6          7.22         -1.16         4.98 o                         
  -3  14   6         11.59         18.24         6.75 o                         
  -2  14   6         10.70         18.78         4.65 o                         
  -1  14   6          0.47          4.46         4.07 o                         
   0  14   6         10.08          4.85         4.65 o                         
   1  14   6          7.45          5.69         4.88 o                         
   2  14   6          2.91          0.05         4.88 o                         
  -3  15   6         23.12         22.29         4.65 o                         
  -2  15   6         12.65         19.79         4.77 o                         
  -1  15   6          3.71          2.13         4.71 o                         
   0  15   6          1.88          8.61         4.94 o                         
   1  15   6          7.90          5.72         9.11 o                         
   2  15   6          0.10         -4.82         4.82 o                         
  -2  16   6          5.44         19.62         4.66 o                         
  -1  16   6          3.36          8.58         4.55 o                         
   0  16   6          1.84          4.57         4.82 o                         
   1  16   6          0.15          3.60         5.17 o                         
  -2 -15   7         14.73         31.08         8.48 o                         
  -1 -15   7          0.63          2.83         5.02 o                         
   0 -15   7          1.04          6.59         5.97 o                         
   1 -15   7          0.35          7.85         5.34 o                         
  -3 -14   7          2.43          7.85         7.85 o                         
  -2 -14   7         12.59         14.44         8.79 o                         
  -1 -14   7          0.87          4.19        11.30 o                         
   0 -14   7          1.49          6.59         5.65 o                         
   1 -14   7          5.73          5.65         5.02 o                         
   2 -14   7          3.72         -1.57         5.02 o                         
  -4 -13   7          0.85          4.40         7.54 o                         
  -3 -13   7          0.11          7.85         7.85 o                         
  -2 -13   7         25.66         40.50         9.11 o                         
  -1 -13   7          1.67          0.05         3.75 o                         
   0 -13   7         20.74         24.49         6.59 o                         
   1 -13   7          2.19          3.14         4.71 o                         
   2 -13   7          1.65          0.94         5.34 o                         
  -4 -12   7          2.51          1.88         6.91 o                         
  -3 -12   7          8.69          2.51         6.91 o                         
  -2 -12   7          4.09          6.65         3.75 o                         
  -1 -12   7          9.26         16.75         4.52 o                         
   0 -12   7         71.06         80.38         8.79 o                         
   1 -12   7          4.50          2.51         5.02 o                         
   2 -12   7          2.49          0.64         3.98 o                         
   3 -12   7          0.79         -6.59         7.22 o                         
  -4 -11   7          3.21         10.05         6.91 o                         
  -3 -11   7         18.32         21.04         7.54 o                         
  -2 -11   7         12.63          7.12         3.99 o                         
  -1 -11   7         31.18         30.57         5.65 o                         
   0 -11   7         30.23         22.28         4.94 o                         
   1 -11   7          0.36         -1.26         4.40 o                         
   2 -11   7          0.70         -0.81         3.77 o                         
   3 -11   7          1.78         -2.83         6.91 o                         
  -5 -10   7          0.17         -1.26         4.08 o                         
  -4 -10   7          3.16          3.14         6.28 o                         
  -3 -10   7          4.03         -1.26         6.28 o                         
  -2 -10   7        143.33        150.78        19.31 o                         
  -1 -10   7        116.22        116.23         7.01 o                         
   0 -10   7         13.88         22.94         4.80 o                         
   1 -10   7         34.33         24.80         5.65 o                         
   2 -10   7          0.75          4.40         6.28 o                         
   3 -10   7          0.67         -5.02         6.28 o                         
  -5  -9   7          1.30         -2.83         4.08 o                         
  -4  -9   7         25.89         26.06         5.65 o                         
  -3  -9   7         17.74         14.01         3.66 o                         
  -2  -9   7         33.76         30.94         4.47 o                         
  -1  -9   7         98.52        115.09         8.48 o                         
   0  -9   7         66.47         64.41         4.37 o                         
   1  -9   7          8.22          6.31         3.66 o                         
   2  -9   7          3.50          1.26         5.97 o                         
   3  -9   7          1.46          2.51         7.22 o                         
   4  -9   7          1.99         -9.62        12.56 o                         
  -5  -8   7          0.78          3.14         4.08 o                         
  -4  -8   7         20.26         12.87         4.71 o                         
  -3  -8   7         62.71         54.56         8.63 o                         
  -2  -8   7         25.95         19.69         6.91 o                         
  -1  -8   7         18.29         25.42         4.47 o                         
   0  -8   7          7.63          8.05         3.75 o                         
   1  -8   7          5.19          7.84         3.17 o                         
   2  -8   7          4.94          0.00         5.65 o                         
   3  -8   7          7.90         -5.34         6.91 o                         
   4  -8   7          0.04          2.87         5.58 o                         
  -5  -7   7          3.75         -2.51         3.77 o                         
  -4  -7   7         15.34         21.66         5.02 o                         
  -3  -7   7         48.89         53.63         4.75 o                         
  -2  -7   7          0.31         -1.18         3.23 o                         
  -1  -7   7         11.34         12.04         3.75 o                         
   0  -7   7          4.83          2.69         2.57 o                         
   1  -7   7         30.58         26.34         3.15 o                         
   2  -7   7         14.02         11.93         5.97 o                         
   3  -7   7          0.29          0.31         7.22 o                         
   4  -7   7          0.13         -9.58         9.58 o                         
  -6  -6   7         28.61         46.15         7.54 o                         
  -5  -6   7         21.12         30.14         6.28 o                         
  -4  -6   7         12.47         10.36         4.08 o                         
  -3  -6   7         33.12         41.13         7.54 o                         
  -2  -6   7          2.17          3.17         3.61 o                         
  -1  -6   7         12.61         10.06         3.11 o                         
   0  -6   7         24.49         25.27         3.67 o                         
   1  -6   7         54.62         51.76         5.97 o                         
   2  -6   7         19.98         20.09         6.28 o                         
   3  -6   7          2.05          5.02         7.22 o                         
   4  -6   7          1.78         -4.45         5.31 o                         
  -6  -5   7         21.64         31.71         6.91 o                         
  -5  -5   7         57.43         48.04         6.91 o                         
  -4  -5   7          3.52          3.45         3.77 o                         
  -3  -5   7         29.98         27.94         5.34 o                         
  -2  -5   7         12.81          9.70         3.61 o                         
  -1  -5   7         66.98         69.14         3.93 o                         
   0  -5   7         15.43         17.00         2.70 o                         
   1  -5   7          8.28          9.65         3.31 o                         
   2  -5   7          2.73          0.16         4.22 o                         
   3  -5   7          7.35          4.71         4.99 o                         
   4  -5   7          1.10          2.67         5.33 o                         
  -6  -4   7          2.55         10.99         5.65 o                         
  -5  -4   7         41.35         38.62         6.59 o                         
  -4  -4   7          3.49          3.77         4.08 o                         
  -3  -4   7          2.44         -3.45         3.45 o                         
  -2  -4   7         72.81         76.66         5.05 o                         
  -1  -4   7        378.01        371.18         7.64 o                         
   0  -4   7         37.97         38.85         3.22 o                         
   1  -4   7         34.11         26.50         3.36 o                         
   2  -4   7          1.52         -2.52         4.14 o                         
   3  -4   7          0.83         -3.31         4.77 o                         
   4  -4   7          0.55         -5.11         5.11 o                         
  -6  -3   7          9.53          0.94         5.02 o                         
  -5  -3   7          9.74         11.62         5.02 o                         
  -4  -3   7         16.44         10.99         4.40 o                         
  -3  -3   7         71.32         86.97         7.54 o                         
  -2  -3   7          5.49          4.57         2.35 o                         
  -1  -3   7        185.69        197.76         5.47 o                         
   0  -3   7         68.06         71.44         4.77 o                         
   1  -3   7          8.18          8.04         2.95 o                         
   2  -3   7          9.01          6.96         2.84 o                         
   3  -3   7          2.03          0.46         4.87 o                         
   4  -3   7          0.62         16.01         8.16 o                         
   5  -3   7          1.32          0.08         6.43 o                         
  -6  -2   7          3.25          9.11         5.34 o                         
  -5  -2   7         33.11         40.50         6.59 o                         
  -4  -2   7        458.22        463.44        10.65 o                         
  -3  -2   7         86.88         93.88         7.22 o                         
  -2  -2   7         44.92         52.47         4.20 o                         
  -1  -2   7         14.29         10.67         2.34 o                         
   0  -2   7         98.80         95.34         4.26 o                         
   1  -2   7          5.76          4.89         3.30 o                         
   2  -2   7          2.57          5.65         2.29 o                         
   3  -2   7         15.12         10.70         4.82 o                         
   4  -2   7          2.34          2.18         5.76 o                         
   5  -2   7          0.68          4.24        15.38 o                         
  -6  -1   7         15.98         32.97         6.28 o                         
  -5  -1   7         15.36         14.44         5.65 o                         
  -4  -1   7        148.82        140.02         8.01 o                         
  -3  -1   7        160.43        152.11         7.85 o                         
  -2  -1   7         95.70         93.23         5.09 o                         
  -1  -1   7         15.75         18.75         3.09 o                         
   0  -1   7          1.90          4.24         2.10 o                         
   1  -1   7         10.49         13.45         2.10 o                         
   2  -1   7        108.99        151.77         3.79 o                         
   3  -1   7         60.33         79.10         5.21 o                         
   4  -1   7          0.61         -2.49         6.75 o                         
   5  -1   7          0.25         -6.30         6.30 o                         
  -5   0   7         14.79          9.42         4.71 o                         
  -4   0   7         38.44         40.50         6.28 o                         
  -3   0   7          3.41          4.53         2.32 o                         
  -2   0   7         26.87         20.07         5.18 o                         
  -1   0   7         26.33         27.77         2.65 o                         
   0   0   7          6.54          4.16         2.23 o                         
   1   0   7         12.77         13.67         1.85 o                         
   2   0   7        272.88        323.59         5.23 o                         
   3   0   7          4.11          8.60         3.63 o                         
   4   0   7          2.67         -5.31         5.66 o                         
   5   0   7          0.00          0.69         6.39 o                         
  -5   1   7         15.35         14.13         5.02 o                         
  -4   1   7        149.10        151.96         9.11 o                         
  -3   1   7        160.12        148.98         5.99 o                         
  -2   1   7         95.65         88.70         3.95 o                         
  -1   1   7         15.75         17.41         2.89 o                         
   0   1   7          1.90         -0.70         1.64 o                         
   1   1   7         10.52         11.59         2.39 o                         
   2   1   7        109.03        142.66         4.88 o                         
   3   1   7         60.32         84.97         5.17 o                         
   4   1   7          0.61         -5.64        15.38 o                         
   5   1   7          0.25          2.39         6.32 o                         
  -5   2   7         33.03         37.99         5.97 o                         
  -4   2   7        458.56        481.63        15.38 o                         
  -3   2   7         87.17         90.66         4.44 o                         
  -2   2   7         44.87         48.46         3.07 o                         
  -1   2   7         14.27         14.62         2.29 o                         
   0   2   7         98.54        102.46         5.43 o                         
   1   2   7          5.76          4.08         1.74 o                         
   2   2   7          2.57          2.60         3.04 o                         
   3   2   7         15.12         19.31         5.55 o                         
   4   2   7          2.34          8.81         5.98 o                         
   5   2   7          0.68          5.27         6.52 o                         
  -5   3   7          9.70         10.05         4.40 o                         
  -4   3   7         16.43         14.13         4.71 o                         
  -3   3   7         71.38         76.92         3.99 o                         
  -2   3   7          5.46          4.39         2.23 o                         
  -1   3   7        185.74        200.60         5.84 o                         
   0   3   7         68.23         68.43         3.56 o                         
   1   3   7          8.19          8.07         1.87 o                         
   2   3   7          9.01          6.43         2.69 o                         
   3   3   7          2.02         -1.04         6.12 o                         
   4   3   7          0.62          3.19         7.85 o                         
   5   3   7          1.32         -4.66         6.39 o                         
  -4   4   7          3.48          5.97         4.40 o                         
  -3   4   7          2.46         -2.55         2.55 o                         
  -2   4   7         72.71         78.59         4.04 o                         
  -1   4   7        378.10        371.48        16.96 o                         
   0   4   7         37.97         36.69         3.77 o                         
   1   4   7         34.05         31.55         6.18 o                         
   2   4   7          1.51         -1.52         1.82 o                         
   3   4   7          0.83          1.04         9.73 o                         
   4   4   7          0.55          2.47         6.12 o                         
  -4   5   7          3.50          3.77         3.77 o                         
  -3   5   7         29.99         25.75         5.02 o                         
  -2   5   7         12.84          9.63         4.79 o                         
  -1   5   7         67.08         66.86         3.74 o                         
   0   5   7         15.43         17.90         4.71 o                         
   1   5   7          8.29          8.98         5.34 o                         
   2   5   7          2.73          9.73         6.91 o                         
   3   5   7          7.36         18.84         8.48 o                         
   4   5   7          1.09          0.63         8.16 o                         
  -4   6   7         12.44          3.14         3.45 o                         
  -3   6   7         33.13         39.25         5.34 o                         
  -2   6   7          2.17          5.02         4.08 o                         
  -1   6   7         12.55         15.81         3.44 o                         
   0   6   7         24.46         24.73         4.07 o                         
   1   6   7         54.63         56.70         7.85 o                         
   2   6   7         19.95         19.47         7.54 o                         
   3   6   7          2.05         -4.08         7.54 o                         
   4   6   7          1.79         -0.94         8.16 o                         
  -4   7   7         15.41         12.87         4.08 o                         
  -3   7   7         48.96         48.98         5.97 o                         
  -2   7   7          0.29         -3.45         3.45 o                         
  -1   7   7         11.31         15.70         4.71 o                         
   0   7   7          4.86          5.77         4.71 o                         
   1   7   7         30.56         32.46         7.85 o                         
   2   7   7         14.01          8.16         7.22 o                         
   3   7   7          0.29         -2.51         7.85 o                         
   4   7   7          0.13         -6.91         8.16 o                         
  -3   8   7         62.77         53.06         5.65 o                         
  -2   8   7         25.94         26.06         5.02 o                         
  -1   8   7         18.25         21.11         4.00 o                         
   0   8   7          7.62         12.00         4.06 o                         
   1   8   7          5.16          5.34         7.22 o                         
   2   8   7          4.95          2.51         7.54 o                         
   3   8   7          7.89         11.30         7.85 o                         
   4   8   7          0.04          2.20         8.48 o                         
  -3   9   7         17.67         18.21         4.71 o                         
  -2   9   7         33.75         40.82         6.28 o                         
  -1   9   7         98.51        116.21        15.70 o                         
   0   9   7         66.42         60.31         4.17 o                         
   1   9   7          8.22         20.09         8.16 o                         
   2   9   7          3.49         -4.40         7.54 o                         
   3   9   7          1.46         -7.54         7.54 o                         
   4   9   7          1.99          5.34         8.79 o                         
  -3  10   7          4.04          6.28         4.71 o                         
  -2  10   7        143.32        145.20         6.77 o                         
  -1  10   7        116.12        118.97         7.01 o                         
   0  10   7         13.93         20.95         6.44 o                         
   1  10   7         34.26         31.82         5.05 o                         
   2  10   7          0.74          2.51         8.16 o                         
   3  10   7          0.67         -5.34         8.48 o                         
  -3  11   7         18.31         13.81         5.34 o                         
  -2  11   7         12.60          4.24         3.92 o                         
  -1  11   7         31.22         23.24         4.65 o                         
   0  11   7         30.27         28.68         5.27 o                         
   1  11   7          0.36         15.07         8.79 o                         
   2  11   7          0.70         -0.31         8.48 o                         
   3  11   7          1.78         -3.14         8.48 o                         
  -2  12   7          4.10          7.48         6.12 o                         
  -1  12   7          9.22          6.28         4.29 o                         
   0  12   7         71.13         61.77         6.48 o                         
   1  12   7          4.48         12.56         8.79 o                         
   2  12   7          2.48         -5.02         8.48 o                         
   3  12   7          0.79         -5.34         9.11 o                         
  -2  13   7         25.67         31.00        12.09 o                         
  -1  13   7          1.66          1.14         3.16 o                         
   0  13   7         20.74         16.20         5.11 o                         
   1  13   7          2.18          2.77         6.28 o                         
   2  13   7          1.65         -1.44         4.99 o                         
  -3  14   7          2.44          7.22         5.97 o                         
  -2  14   7         12.54         16.77         3.62 o                         
  -1  14   7          0.87          2.03         4.07 o                         
   0  14   7          1.49          5.69         7.69 o                         
   1  14   7          5.73          5.64         4.99 o                         
   2  14   7          3.73          0.10         5.34 o                         
  -2  15   7         14.74         21.29         4.66 o                         
  -1  15   7          0.62          0.21         3.98 o                         
   0  15   7          1.05         -0.46         5.81 o                         
   1  15   7          0.36         -4.64         4.64 o                         
  -1 -15   8          2.81         -1.26         5.65 o                         
  -2 -14   8         17.55         33.59         9.73 o                         
  -1 -14   8          7.89         10.93         7.38 o                         
   0 -14   8          0.51         -5.02         5.02 o                         
   1 -14   8          2.37          3.77         6.28 o                         
  -3 -13   8          4.70         -2.51         7.85 o                         
  -2 -13   8          3.37         17.93         8.01 o                         
  -1 -13   8          2.70         -2.63         4.28 o                         
   0 -13   8          1.92          1.57         5.65 o                         
   1 -13   8          5.48         -5.34         5.34 o                         
  -4 -12   8         13.02          5.02         7.22 o                         
  -3 -12   8          0.75          7.54         7.22 o                         
  -2 -12   8          2.52          6.13         6.12 o                         
  -1 -12   8          5.96          4.46         4.52 o                         
   0 -12   8          1.05         10.67         5.97 o                         
   1 -12   8          1.27          5.65         5.65 o                         
   2 -12   8          3.79         11.30         4.65 o                         
  -4 -11   8          2.86         16.95         7.22 o                         
  -3 -11   8          0.56         -5.02         6.59 o                         
  -2 -11   8          4.28          1.16         3.99 o                         
  -1 -11   8         37.18         41.09         6.59 o                         
   0 -11   8          4.70          0.84         4.46 o                         
   1 -11   8         42.55         38.30         7.22 o                         
   2 -11   8          4.86         -5.34         6.28 o                         
  -4 -10   8          3.07          9.42         6.91 o                         
  -3 -10   8          6.96          2.20         6.91 o                         
  -2 -10   8         88.63         92.64        13.03 o                         
  -1 -10   8         29.38         32.46         5.32 o                         
   0 -10   8         89.94         89.49         6.94 o                         
   1 -10   8         34.12         34.24         4.99 o                         
   2 -10   8          2.09         -5.65         6.28 o                         
   3 -10   8          0.38         -7.22         7.22 o                         
  -5  -9   8          0.16          4.08         4.08 o                         
  -3  -9   8         13.69          7.94         5.02 o                         
  -2  -9   8        111.59        118.34         6.94 o                         
  -1  -9   8          0.45         -2.92         4.12 o                         
   0  -9   8         19.45         19.34         6.59 o                         
   1  -9   8          1.44         -0.64         3.39 o                         
   2  -9   8          3.87          8.16         6.59 o                         
   3  -9   8          0.43         -6.91         6.91 o                         
  -5  -8   8          2.31         -0.63         3.77 o                         
  -4  -8   8          6.29          6.28         4.08 o                         
  -3  -8   8          2.70          0.21         3.54 o                         
  -2  -8   8         57.64         52.03        10.67 o                         
  -1  -8   8          4.86          6.52         4.40 o                         
   0  -8   8         56.02         47.72         7.38 o                         
   1  -8   8         12.56          9.73         5.34 o                         
   2  -8   8          0.85          1.57         6.28 o                         
   3  -8   8          3.24          0.94         7.54 o                         
  -5  -7   8          4.31          5.65         4.40 o                         
  -4  -7   8          2.40          1.88         4.08 o                         
  -3  -7   8         19.43         25.80         4.22 o                         
  -2  -7   8          5.54          2.90         3.60 o                         
  -1  -7   8          4.00         -0.33         3.55 o                         
   0  -7   8          4.21          0.89         3.62 o                         
   1  -7   8          4.76          3.52         1.27 o                         
   2  -7   8          4.90          0.94         5.65 o                         
   3  -7   8          2.09          4.40         7.85 o                         
   4  -7   8          1.33          0.48         5.98 o                         
  -5  -6   8          1.97          6.28         4.40 o                         
  -4  -6   8         58.46         50.86         6.59 o                         
  -3  -6   8          6.91          6.59         6.28 o                         
  -2  -6   8         18.06         21.33         4.15 o                         
  -1  -6   8         12.36         14.75        10.05 o                         
   0  -6   8          6.78          8.55         3.94 o                         
   1  -6   8          0.81          6.67         2.78 o                         
   2  -6   8          2.18          9.11         6.28 o                         
   3  -6   8          7.74          7.54         7.85 o                         
   4  -6   8          2.60          4.07         5.98 o                         
  -5  -5   8          9.86         16.33         5.34 o                         
  -4  -5   8         63.82         53.69         6.59 o                         
  -2  -5   8         13.00         10.87         5.81 o                         
  -1  -5   8         14.78         12.64         4.24 o                         
   0  -5   8         85.75         75.45         4.68 o                         
   1  -5   8          7.33          7.94         2.91 o                         
   2  -5   8          0.13         -1.26         5.97 o                         
   3  -5   8          4.06          1.41         5.44 o                         
   4  -5   8          1.52          2.67         5.99 o                         
  -6  -4   8          4.97         11.62         5.97 o                         
  -5  -4   8          0.12         -1.26         4.40 o                         
  -4  -4   8         27.12         24.18         5.34 o                         
  -3  -4   8         36.80         32.65         5.65 o                         
  -2  -4   8         11.82         23.37         3.92 o                         
  -1  -4   8         24.12         27.39         4.71 o                         
   0  -4   8         96.29         97.50         5.72 o                         
   1  -4   8          4.88          4.57         2.81 o                         
   2  -4   8          5.46         10.67         5.02 o                         
   3  -4   8          1.90          9.22         5.19 o                         
   4  -4   8          0.37          2.51         8.79 o                         
  -6  -3   8         11.29         12.56         5.97 o                         
  -5  -3   8         23.96         34.85         6.59 o                         
  -4  -3   8         67.83         76.61         7.85 o                         
  -3  -3   8        144.62        138.77         8.79 o                         
  -2  -3   8        127.00        127.40         6.34 o                         
  -1  -3   8         60.44         58.85         4.77 o                         
   0  -3   8          0.69         -1.99         5.65 o                         
   1  -3   8          7.89          8.96         3.47 o                         
   2  -3   8          2.46          1.08         1.48 o                         
   3  -3   8          2.96          3.78         5.21 o                         
   4  -3   8          2.78         -1.07         6.91 o                         
  -6  -2   8          4.45          7.85         5.02 o                         
  -5  -2   8         12.12         12.24         5.34 o                         
  -4  -2   8         64.38         78.81         7.85 o                         
  -3  -2   8        151.57        155.41         9.11 o                         
  -1  -2   8         64.81         58.69         4.55 o                         
   0  -2   8          1.29          1.57         3.01 o                         
   1  -2   8         14.25         17.58         3.66 o                         
   2  -2   8          1.61          3.58         2.13 o                         
   3  -2   8          0.30         -1.88         4.81 o                         
   4  -2   8          2.83         12.09         7.69 o                         
  -6  -1   8         12.07          9.42         5.34 o                         
  -5  -1   8          9.99         26.69         5.97 o                         
  -4  -1   8         21.63         25.57         3.75 o                         
  -3  -1   8        153.21        164.21         9.42 o                         
  -2  -1   8         86.26        102.04         8.79 o                         
  -1  -1   8          2.12         -2.86         2.86 o                         
   0  -1   8          6.96          7.73         3.17 o                         
   1  -1   8          9.80          4.11         3.31 o                         
   2  -1   8         19.02         24.19         2.81 o                         
   3  -1   8          1.41         -3.46         3.46 o                         
   4  -1   8          6.65          9.67         6.10 o                         
  -6   0   8          2.78          6.59         4.71 o                         
  -5   0   8         10.43         23.55         5.65 o                         
  -4   0   8          2.85          4.71         4.71 o                         
  -3   0   8        416.52        438.30        15.07 o                         
  -2   0   8          4.96          8.48         4.40 o                         
  -1   0   8         15.25         13.19         4.71 o                         
   0   0   8         14.13         16.20         3.39 o                         
   1   0   8         19.40         18.45         3.47 o                         
   2   0   8         99.38        117.51         4.33 o                         
   3   0   8         18.61         19.94         5.77 o                         
   4   0   8          5.60         14.75         6.43 o                         
  -5   1   8         10.03         19.47         5.34 o                         
  -4   1   8         21.62         25.43         5.65 o                         
  -3   1   8        153.35        154.28         6.30 o                         
  -2   1   8         86.07         94.19         7.54 o                         
  -1   1   8          2.13          5.65         4.08 o                         
   0   1   8          6.98          3.89         2.12 o                         
   1   1   8          9.78         10.72         3.54 o                         
   2   1   8         19.02         28.06         9.73 o                         
   3   1   8          1.42          0.54         6.28 o                         
   4   1   8          6.65          3.62         8.79 o                         
  -5   2   8         12.13          6.91         4.71 o                         
  -4   2   8         64.41         78.49         7.54 o                         
  -3   2   8        151.47        146.52         6.44 o                         
  -2   2   8         11.06          9.36         2.99 o                         
  -1   2   8         64.82         60.91         5.65 o                         
   0   2   8          1.28          6.35         2.94 o                         
   1   2   8         14.28         21.96         5.55 o                         
   2   2   8          1.61          7.50        11.93 o                         
   3   2   8          0.30          6.44         5.55 o                         
   4   2   8          2.83          4.02         6.32 o                         
  -5   3   8         23.92         24.18         5.02 o                         
  -4   3   8         67.96         81.32         7.54 o                         
  -3   3   8        144.37        132.81         8.79 o                         
  -2   3   8        126.80        134.96         5.88 o                         
  -1   3   8         60.39         70.25         4.66 o                         
   0   3   8          0.68          2.10         2.86 o                         
   1   3   8          7.88          9.08         8.48 o                         
   2   3   8          2.46         10.36         6.91 o                         
   3   3   8          2.95         -7.22         7.22 o                         
   4   3   8          2.78         -7.54         8.48 o                         
  -5   4   8          0.12          2.83         4.08 o                         
  -4   4   8         27.22         24.49         5.02 o                         
  -3   4   8         36.86         32.97         5.34 o                         
  -2   4   8         11.85         14.71         5.65 o                         
  -1   4   8         24.12         16.81         3.55 o                         
   0   4   8         96.31         87.62         6.12 o                         
   1   4   8          4.89         13.81         6.28 o                         
   2   4   8          5.46         -0.31         6.59 o                         
   3   4   8          1.89         -4.71         7.85 o                         
   4   4   8          0.37         -7.85         7.85 o                         
  -4   5   8         63.81         58.71         6.28 o                         
  -3   5   8         66.90         58.71         6.28 o                         
  -2   5   8         13.04         10.99         4.40 o                         
  -1   5   8         14.68         10.99         4.71 o                         
   1   5   8          7.35          9.11         3.37 o                         
   2   5   8          0.13          7.54         7.22 o                         
   3   5   8          4.06         -7.54         7.54 o                         
   4   5   8          1.52         -8.79         9.11 o                         
  -4   6   8         58.49         59.03         6.28 o                         
  -3   6   8          6.90         16.64         4.40 o                         
  -2   6   8         18.10         13.81         4.71 o                         
  -1   6   8         12.35          7.54         4.71 o                         
   1   6   8          0.81         -2.74         3.42 o                         
   2   6   8          2.18         -5.97         7.22 o                         
   3   6   8          7.76          6.91         8.16 o                         
   4   6   8          2.60         -9.11         9.11 o                         
  -4   7   8          2.44         -0.31         3.77 o                         
  -3   7   8         19.39         13.50         4.40 o                         
  -2   7   8          5.52          4.71         4.08 o                         
  -1   7   8          4.02          6.28         4.71 o                         
   0   7   8          4.22          2.24         3.77 o                         
   1   7   8          4.76          7.60         3.89 o                         
   2   7   8          4.90         -6.91         7.22 o                         
   3   7   8          2.09         -8.48         8.48 o                         
   4   7   8          1.33          4.71         9.73 o                         
  -4   8   8          6.30          5.97         4.40 o                         
  -3   8   8          2.70          7.85         4.40 o                         
  -2   8   8         57.68         57.77         6.59 o                         
  -1   8   8          4.88         -3.14         4.40 o                         
   0   8   8         56.14         61.47         5.41 o                         
   1   8   8         12.57          3.77         7.54 o                         
   2   8   8          0.85         -5.65         7.54 o                         
   3   8   8          3.24          2.20         8.48 o                         
  -3   9   8         13.75          5.34         4.71 o                         
  -2   9   8        111.53        128.41         8.79 o                         
  -1   9   8          0.45         -0.63         5.02 o                         
   0   9   8         19.45         20.63         4.75 o                         
   1   9   8          1.44         12.56         7.85 o                         
   2   9   8          3.87          1.88         8.48 o                         
   3   9   8          0.43         -0.94         8.79 o                         
  -3  10   8          6.92          3.45         4.71 o                         
  -2  10   8         88.56         81.32         8.48 o                         
  -1  10   8         29.42         38.30         7.22 o                         
   0  10   8         90.05         99.78         8.48 o                         
   1  10   8         34.11         36.73         9.11 o                         
   2  10   8          2.10         -3.45         9.11 o                         
   3  10   8          0.38         -3.14         9.11 o                         
  -3  11   8          0.55          3.45         5.02 o                         
  -2  11   8          4.28          2.20         5.34 o                         
  -1  11   8         37.23         30.45         6.91 o                         
   0  11   8          4.72          4.37         4.82 o                         
   1  11   8         42.54         35.79         6.03 o                         
   2  11   8          4.87          3.77         9.42 o                         
  -2  12   8          2.51         -0.31         5.02 o                         
  -1  12   8          5.96          0.87         4.42 o                         
   0  12   8          1.05          3.99         5.05 o                         
   1  12   8          1.26         -5.02         8.48 o                         
   2  12   8          3.79         -8.16         9.42 o                         
  -2  13   8          3.38          2.20         5.65 o                         
  -1  13   8          2.70          4.80        10.99 o                         
   0  13   8          1.91          1.20         5.05 o                         
   1  13   8          5.48          6.59         9.73 o                         
  -2  14   8         17.57         21.35         6.91 o                         
  -1  14   8          7.93          5.97         6.59 o                         
   0  14   8          0.50          5.97         9.11 o                         
   1  14   8          2.37         -2.51         9.42 o                         
  -1  15   8          2.82         -4.08         5.65 o                         
  -2 -13   9          1.99          2.28         4.75 o                         
  -1 -13   9          7.43         15.36        11.30 o                         
   0 -13   9          0.15          0.31         5.97 o                         
  -3 -12   9          1.51          2.51         7.85 o                         
  -2 -12   9          4.58          0.93        11.15 o                         
  -1 -12   9          1.25         -4.14         4.60 o                         
   0 -12   9          1.01          6.91         6.28 o                         
   1 -12   9         27.81         20.09         6.91 o                         
  -3 -11   9          9.22         -6.59         7.22 o                         
  -2 -11   9          5.51          3.45         4.32 o                         
  -1 -11   9         15.71         15.00         7.54 o                         
   0 -11   9         38.07         34.85         7.22 o                         
   1 -11   9          0.19          0.63         5.65 o                         
   2 -11   9          2.14          9.11         7.22 o                         
  -4 -10   9          3.47          0.94         6.91 o                         
  -3 -10   9          0.01         -0.42         4.71 o                         
  -2 -10   9          1.63          0.45         4.55 o                         
  -1 -10   9         79.99         84.83        13.81 o                         
   0 -10   9         17.44         21.52         5.32 o                         
   1 -10   9          1.85         -1.73         3.88 o                         
   2 -10   9          2.85         -6.28         6.28 o                         
  -4  -9   9          0.69          0.63         6.59 o                         
  -3  -9   9          2.17          0.35         3.71 o                         
  -2  -9   9         25.54         17.21         4.70 o                         
  -1  -9   9         11.66          5.45         5.18 o                         
   0  -9   9         30.85         26.48         5.51 o                         
   1  -9   9          6.52          3.47         3.75 o                         
   2  -9   9          2.21         -1.57         6.28 o                         
   3  -9   9          0.93         -8.48         8.48 o                         
  -5  -8   9          9.23         10.67         5.02 o                         
  -3  -8   9         22.24         16.26         4.29 o                         
  -2  -8   9          7.64         -0.15         6.44 o                         
  -1  -8   9          4.70          6.23         4.32 o                         
   0  -8   9          3.48          0.16         4.12 o                         
   1  -8   9          2.33          0.31         5.34 o                         
   2  -8   9          4.46         -1.88         6.28 o                         
   3  -8   9          2.44          7.22         8.79 o                         
  -5  -7   9          4.56          7.54         5.02 o                         
  -4  -7   9          7.41          5.97         4.08 o                         
  -3  -7   9         17.48         14.44         7.22 o                         
  -2  -7   9         23.69         25.07         6.12 o                         
  -1  -7   9          0.77          0.25         5.18 o                         
   0  -7   9          1.21          2.94         3.32 o                         
   1  -7   9          0.86         -1.46         4.41 o                         
   2  -7   9         10.93          8.16         6.91 o                         
   3  -7   9          1.63         -2.20         8.16 o                         
  -5  -6   9         12.64         13.81         5.34 o                         
  -4  -6   9          0.74         -2.20         3.77 o                         
  -3  -6   9          7.17          8.48         6.28 o                         
  -2  -6   9         18.52         17.38         4.22 o                         
  -1  -6   9          0.84          6.48         3.94 o                         
   0  -6   9          4.75         -0.87         3.75 o                         
   1  -6   9          0.33         -0.40         4.55 o                         
   2  -6   9          5.81         -2.83         6.28 o                         
   3  -6   9          2.47          5.73         5.88 o                         
  -5  -5   9         24.95         33.28         6.59 o                         
  -4  -5   9         90.01         83.83         8.79 o                         
  -2  -5   9          2.79          8.30         3.77 o                         
  -1  -5   9          4.62          9.18         3.83 o                         
   0  -5   9          6.02          5.65         7.54 o                         
   1  -5   9          6.29          9.30         4.68 o                         
   2  -5   9          0.00          2.51         6.28 o                         
   3  -5   9          0.99          7.20         7.38 o                         
  -5  -4   9          2.32          7.22         5.02 o                         
  -4  -4   9         24.93         28.89         5.65 o                         
  -2  -4   9          0.89         -4.08         4.08 o                         
  -1  -4   9         36.12         25.64         4.15 o                         
   0  -4   9         65.86         51.49         8.16 o                         
   1  -4   9          4.63          1.35         4.37 o                         
   2  -4   9          2.48         -0.31         6.59 o                         
   3  -4   9          1.03         -4.47         5.31 o                         
   4  -4   9          1.75          0.94         6.87 o                         
  -5  -3   9          9.69          9.73         5.34 o                         
  -4  -3   9          7.01         10.99         4.71 o                         
  -3  -3   9         13.05         15.70         5.02 o                         
  -2  -3   9         24.86         32.15         4.29 o                         
  -1  -3   9         14.21         12.87         3.70 o                         
   0  -3   9         29.95         27.32         6.91 o                         
   1  -3   9          6.62         26.37         7.54 o                         
   2  -3   9          3.56          5.14         4.71 o                         
   3  -3   9          0.70         -4.24         4.24 o                         
   4  -3   9          0.10         -2.97         6.32 o                         
  -5  -2   9          0.48          1.26         4.71 o                         
  -4  -2   9         47.79         42.07         6.59 o                         
  -3  -2   9        175.94        193.72        10.36 o                         
  -2  -2   9         39.91         37.68         6.59 o                         
  -1  -2   9          2.06         -0.67         3.08 o                         
   0  -2   9         11.27          8.48         5.97 o                         
   1  -2   9          9.08          7.85         6.91 o                         
   2  -2   9          6.49          5.05         4.53 o                         
   3  -2   9          0.12         10.62         4.44 o                         
   4  -2   9          7.31         -5.49         6.22 o                         
  -5  -1   9          9.82         11.30         5.34 o                         
  -4  -1   9         28.46         45.84         6.59 o                         
  -3  -1   9        284.32        313.97        12.87 o                         
  -1  -1   9          8.84          4.71         5.02 o                         
   0  -1   9          1.07         -0.94         5.34 o                         
   1  -1   9          7.49          3.45         6.59 o                         
   2  -1   9          1.46          6.80         5.66 o                         
   3  -1   9         21.36         32.41         6.55 o                         
   4  -1   9          0.39          5.65         6.66 o                         
  -5   0   9         41.55         42.70         6.59 o                         
  -4   0   9         65.71         67.19         7.54 o                         
  -3   0   9          0.89          0.31         4.40 o                         
  -2   0   9         20.04         20.72         5.34 o                         
  -1   0   9          7.84          7.85         4.71 o                         
   0   0   9          0.44          3.77         5.02 o                         
   1   0   9          4.92          0.47         2.04 o                         
   2   0   9          0.32          3.73         3.31 o                         
   3   0   9          0.70          8.29         4.58 o                         
   4   0   9          0.00         -4.06         6.32 o                         
  -5   1   9          9.88         15.70         5.34 o                         
  -4   1   9         28.39         39.25         6.59 o                         
  -3   1   9        284.55        280.37         8.27 o                         
  -2   1   9         45.24         55.89         6.91 o                         
  -1   1   9          8.83          6.59         4.71 o                         
   0   1   9          1.07          3.27         1.22 o                         
   1   1   9          7.49          5.57         7.06 o                         
   2   1   9          1.46          5.20         5.97 o                         
   3   1   9         21.36         37.52         7.54 o                         
   4   1   9          0.39          9.42         9.73 o                         
  -5   2   9          0.49          6.28         5.02 o                         
  -4   2   9         47.70         38.62         6.28 o                         
  -3   2   9        176.01        170.17        10.05 o                         
  -2   2   9         40.03         35.56         5.49 o                         
  -1   2   9          2.08          6.28         4.08 o                         
   0   2   9         11.25          8.67         3.31 o                         
   1   2   9          9.05          8.79         5.97 o                         
   2   2   9          6.49          4.71         6.91 o                         
   3   2   9          0.12          4.08         8.48 o                         
   4   2   9          7.32          5.65         9.73 o                         
  -5   3   9          9.74         13.50         5.02 o                         
  -4   3   9          6.98          4.08         4.71 o                         
  -3   3   9         13.02         14.44         5.02 o                         
  -2   3   9         24.82         22.26         3.66 o                         
  -1   3   9         14.17         17.90         5.02 o                         
   0   3   9         29.99         25.75         3.84 o                         
   1   3   9          6.63          2.20         5.34 o                         
   2   3   9          3.56          8.48         7.22 o                         
   3   3   9          0.70         -7.85         7.85 o                         
   4   3   9          0.10          4.08         9.42 o                         
  -5   4   9          2.30          6.28         4.40 o                         
  -4   4   9         24.95         32.02         5.65 o                         
  -3   4   9         10.65         12.24         5.02 o                         
  -2   4   9          0.90          5.65         4.71 o                         
  -1   4   9         36.13         32.65         5.97 o                         
   0   4   9         65.90         45.53         6.59 o                         
   1   4   9          4.63          2.83         5.97 o                         
   2   4   9          2.48          1.57         7.22 o                         
   3   4   9          1.03          5.65         8.48 o                         
   4   4   9          1.75         -9.11         9.11 o                         
  -5   5   9         24.94         25.12         5.34 o                         
  -4   5   9         89.83         81.95         7.85 o                         
  -3   5   9          2.12         -2.51         4.08 o                         
  -2   5   9          2.79          0.94         4.40 o                         
  -1   5   9          4.63          1.88         4.71 o                         
   0   5   9          6.02          5.97         5.02 o                         
   1   5   9          6.28          8.16         5.97 o                         
   2   5   9          0.00         -1.26         7.22 o                         
   3   5   9          0.99         -7.54         8.16 o                         
  -4   6   9          0.73          0.94         4.08 o                         
  -3   6   9          7.13          7.22         4.71 o                         
  -2   6   9         18.57         22.29         5.34 o                         
  -1   6   9          0.84         -1.26         4.40 o                         
   1   6   9          0.33         -1.57         6.59 o                         
   2   6   9          5.80          0.94         7.54 o                         
   3   6   9          2.47         -0.63         8.79 o                         
  -4   7   9          7.40          2.20         4.40 o                         
  -3   7   9         17.47         19.15         5.02 o                         
  -2   7   9         23.71         20.72         5.34 o                         
  -1   7   9          0.77         -4.08         4.08 o                         
   1   7   9          0.87          3.14         7.22 o                         
   2   7   9         10.93         11.30         7.85 o                         
   3   7   9          1.63         -8.16         8.16 o                         
  -4   8   9          1.27          8.79         4.71 o                         
  -3   8   9         22.26         25.43         5.34 o                         
  -2   8   9          7.65          3.45         4.71 o                         
  -1   8   9          4.70          3.77         5.34 o                         
   0   8   9          3.46          1.88         5.02 o                         
   1   8   9          2.33         -7.22         7.22 o                         
   2   8   9          4.46         -8.16         8.16 o                         
   3   8   9          2.44         -8.79         8.79 o                         
  -3   9   9          2.18          5.02         4.40 o                         
  -2   9   9         25.47         21.04         5.65 o                         
  -1   9   9         11.67          3.14         5.65 o                         
   0   9   9         30.84         29.83         6.91 o                         
   1   9   9          6.52         31.08         8.79 o                         
   2   9   9          2.20         -8.48         8.48 o                         
   3   9   9          0.93         -3.45         9.42 o                         
  -3  10   9          0.01         -0.31         4.40 o                         
  -2  10   9          1.64          1.26         5.97 o                         
  -1  10   9         80.00         76.61         9.42 o                         
   0  10   9         17.44         29.20         7.22 o                         
   1  10   9          1.85         -4.08         8.16 o                         
   2  10   9          2.85          1.26         9.42 o                         
  -3  11   9          9.16         15.07         6.28 o                         
  -2  11   9          5.51          8.79         6.28 o                         
  -1  11   9         15.70         10.99         6.28 o                         
   0  11   9         38.07         27.32         7.54 o                         
   1  11   9          0.19         -1.26         8.79 o                         
   2  11   9          2.14         -7.22         9.42 o                         
  -3  12   9          1.50          4.71         5.97 o                         
  -2  12   9          4.56          3.77         5.97 o                         
  -1  12   9          1.25         -5.97         5.97 o                         
   0  12   9          1.01         -6.28         6.28 o                         
   1  12   9         27.84         18.52         9.42 o                         
  -2  13   9          2.00          0.63         6.28 o                         
  -1  13   9          7.43         10.67         7.22 o                         
   0  13   9          0.15         -4.08         6.59 o                         
  -2 -12  10          0.45          3.23         5.13 o                         
  -1 -12  10          0.05          0.20         6.75 o                         
   0 -12  10          2.12          2.20         6.28 o                         
  -3 -11  10          1.21          4.71         8.16 o                         
  -2 -11  10          0.09         -0.78         5.09 o                         
  -1 -11  10          2.75         -1.87         9.73 o                         
   0 -11  10         20.03         11.93         6.59 o                         
   1 -11  10          0.20          1.41         4.44 o                         
  -3 -10  10          0.24          6.94         4.41 o                         
  -2 -10  10          7.48          9.97         5.04 o                         
  -1 -10  10         34.46         34.46         7.85 o                         
   0 -10  10          0.53         10.36         6.59 o                         
   1 -10  10         19.75         18.79         4.77 o                         
  -4  -9  10          0.09          5.02         6.91 o                         
  -3  -9  10          5.26          0.28         4.45 o                         
  -2  -9  10          6.83          6.92         4.80 o                         
  -1  -9  10         34.88         49.17         6.68 o                         
   0  -9  10          0.85         -5.18         5.18 o                         
   1  -9  10         12.70          2.55         4.10 o                         
   2  -9  10          0.07         -6.91         6.91 o                         
  -3  -8  10         16.61         11.17         6.59 o                         
  -2  -8  10          2.34         -4.12         4.12 o                         
  -1  -8  10         17.09         17.43         6.75 o                         
   0  -8  10          1.74          1.46         5.97 o                         
   1  -8  10          8.48          8.16         6.28 o                         
   2  -8  10          0.07         10.99         7.85 o                         
  -3  -7  10          5.06          8.79         6.91 o                         
  -2  -7  10          7.65          5.18         4.36 o                         
  -1  -7  10          5.13          9.86         4.75 o                         
   0  -7  10          0.06         -1.56         3.38 o                         
   1  -7  10          0.41         -3.77         5.65 o                         
   2  -7  10          2.53          3.45         7.22 o                         
  -4  -6  10          1.09          6.28         4.71 o                         
  -3  -6  10         36.64         36.73         7.85 o                         
  -2  -6  10          8.01         10.49         4.29 o                         
  -1  -6  10          6.03         -3.97         4.24 o                         
   0  -6  10          1.29         -1.83         7.22 o                         
   1  -6  10          3.30         -1.95         4.70 o                         
   2  -6  10          0.09          1.26         6.91 o                         
   3  -6  10          0.30          3.86         6.52 o                         
  -5  -5  10          7.70         10.05         5.34 o                         
  -4  -5  10          8.27          5.02         4.71 o                         
  -3  -5  10         19.28          9.42         6.91 o                         
  -2  -5  10          7.40          8.58         4.15 o                         
  -1  -5  10          0.91          0.36         3.77 o                         
   0  -5  10          0.87         -4.71         7.85 o                         
   1  -5  10          3.15         -6.59         6.59 o                         
   2  -5  10          1.87         10.67         6.91 o                         
   3  -5  10          0.00         -2.98         5.86 o                         
  -5  -4  10          0.15          6.28         5.02 o                         
  -4  -4  10          8.08         15.70         5.34 o                         
  -2  -4  10         23.78         21.05         4.29 o                         
  -1  -4  10          0.78          2.73         4.08 o                         
   0  -4  10          0.43          8.79         7.22 o                         
   1  -4  10         21.22         17.29         5.27 o                         
   2  -4  10          1.71          2.83         6.91 o                         
   3  -4  10          0.19         -0.47         5.76 o                         
  -5  -3  10         11.27          7.85         5.65 o                         
  -4  -3  10         14.32         18.52         5.65 o                         
  -3  -3  10         27.81         20.09         5.65 o                         
  -2  -3  10          8.01          5.97         5.65 o                         
  -1  -3  10         36.49         32.89         4.65 o                         
   0  -3  10         24.93         39.56         8.16 o                         
   1  -3  10          3.27          2.51         7.85 o                         
   2  -3  10          1.20          2.62         6.28 o                         
   3  -3  10          0.81         -2.83         5.41 o                         
  -5  -2  10          1.87          2.51         5.34 o                         
  -4  -2  10         34.85         24.49         5.97 o                         
  -3  -2  10         84.78         73.15         7.85 o                         
  -2  -2  10        134.39        123.70        10.67 o                         
  -1  -2  10          4.47          6.91         5.34 o                         
   0  -2  10         11.26         24.18         6.91 o                         
   1  -2  10          1.49         -7.22         7.22 o                         
   2  -2  10          1.44         -3.19         4.01 o                         
   3  -2  10          1.13          6.59         6.22 o                         
  -5  -1  10          5.46          8.16         5.34 o                         
  -4  -1  10         25.57         21.98         5.97 o                         
  -3  -1  10         32.78         29.20         6.28 o                         
  -1  -1  10          3.11          5.97         5.34 o                         
   0  -1  10          1.09          3.77         5.65 o                         
   1  -1  10          2.18          4.40         7.22 o                         
   2  -1  10          0.81          5.68         5.05 o                         
   3  -1  10         14.72         25.43         9.42 o                         
  -5   0  10          3.39          7.22         5.34 o                         
  -4   0  10          4.98         -1.88         4.40 o                         
  -3   0  10          0.07          5.65         4.71 o                         
  -1   0  10         10.32          9.11         5.02 o                         
   0   0  10          1.50         -0.94         5.34 o                         
   1   0  10          2.90          7.22         6.91 o                         
   2   0  10         12.14         16.61         5.19 o                         
   3   0  10          9.41         10.99         8.48 o                         
  -5   1  10          5.45          8.48         5.34 o                         
  -4   1  10         25.61         16.95         5.65 o                         
  -3   1  10         32.72         29.83         5.97 o                         
  -2   1  10         65.70         68.13         7.85 o                         
  -1   1  10          3.11          5.97         4.71 o                         
   0   1  10          1.10          3.77         5.34 o                         
   1   1  10          2.18         12.56         6.91 o                         
   2   1  10          0.81          1.74         4.90 o                         
   3   1  10         14.71         31.51         8.32 o                         
  -5   2  10          1.89         14.44         5.34 o                         
  -4   2  10         34.90         32.65         6.28 o                         
  -3   2  10         84.91         81.32         8.16 o                         
  -2   2  10        134.23        132.41         6.17 o                         
  -1   2  10          4.45          0.15         2.72 o                         
   0   2  10         11.25          5.34         5.02 o                         
   1   2  10          1.49         -5.65         5.65 o                         
   2   2  10          1.44          2.51         7.54 o                         
   3   2  10          1.13         10.05         7.54 o                         
  -5   3  10         11.28         11.93         5.34 o                         
  -4   3  10         14.29         16.64         5.34 o                         
  -3   3  10         27.89         21.04         5.34 o                         
  -2   3  10          8.00          5.34         4.71 o                         
   0   3  10         24.94         17.90         5.97 o                         
   1   3  10          3.27          2.51         5.97 o                         
   2   3  10          1.20          1.57         7.22 o                         
   3   3  10          0.81         -1.88         9.11 o                         
  -5   4  10          0.15          5.02         4.71 o                         
  -4   4  10          8.06          6.28         4.71 o                         
  -3   4  10         31.28         25.12         5.97 o                         
  -2   4  10         23.82         14.76         5.34 o                         
   0   4  10          0.43          3.77         5.34 o                         
   1   4  10         21.21         17.27         6.28 o                         
   3   4  10          0.19         -8.48         8.48 o                         
  -5   5  10          7.71          4.40         4.71 o                         
  -4   5  10          8.30         10.05         4.71 o                         
  -3   5  10         19.30          9.73         5.02 o                         
  -2   5  10          7.41         -2.20         4.40 o                         
  -1   5  10          0.92          0.94         4.71 o                         
   0   5  10          0.86         -1.57         4.71 o                         
   3   5  10          0.00         -7.54         8.79 o                         
  -4   6  10          1.08          5.65         4.40 o                         
  -3   6  10         36.60         32.34         5.97 o                         
  -2   6  10          8.02         16.01         5.65 o                         
  -1   6  10          6.04         -1.26         4.71 o                         
   3   6  10          0.30         -7.22         9.11 o                         
  -4   7  10          0.74         -0.63         4.40 o                         
  -3   7  10          5.10          1.57         4.71 o                         
  -2   7  10          7.61          9.11         5.02 o                         
  -1   7  10          5.14          5.65         5.34 o                         
  -4   8  10          1.50         -3.77         3.77 o                         
  -3   8  10         16.63         19.78         5.65 o                         
  -2   8  10          2.36         -0.31         4.71 o                         
  -1   8  10         17.09         19.78         6.91 o                         
  -4   9  10          0.09          0.00         4.40 o                         
  -3   9  10          5.26          5.97         5.02 o                         
  -2   9  10          6.85          3.77         5.34 o                         
  -1   9  10         34.88         39.25         8.16 o                         
   0   9  10          0.85          2.83         6.28 o                         
  -3  10  10          0.24         -4.40         4.40 o                         
  -2  10  10          7.46          9.73         6.59 o                         
  -1  10  10         34.44         33.59         7.85 o                         
   0  10  10          0.53          1.57         6.59 o                         
  -3  11  10          1.21          0.00         6.59 o                         
  -2  11  10          0.09         -5.97         5.97 o                         
  -1  11  10          2.75         -3.14         6.28 o                         
   0  11  10         20.05         18.21         7.54 o                         
  -2  12  10          0.45         -3.14         6.28 o                         
  -1  12  10          0.05         -6.28         6.28 o                         
   0  12  10          2.12         -5.34         6.59 o                         
  -2 -10  11          3.23         -4.25         5.17 o                         
  -1 -10  11          3.72          7.00         5.73 o                         
   0 -10  11         11.80         19.47         7.54 o                         
  -3  -9  11          1.11         -4.29         4.29 o                         
  -2  -9  11          1.09         -2.49         4.99 o                         
  -1  -9  11          7.06          7.22         8.63 o                         
   0  -9  11          1.87         -7.30         7.69 o                         
   1  -9  11          2.04          4.08         6.59 o                         
  -3  -8  11          1.80         -6.91         6.91 o                         
  -2  -8  11          3.76         -4.51         5.02 o                         
  -1  -8  11          2.06         -4.68         4.68 o                         
   0  -8  11          2.70          1.67         3.90 o                         
   1  -8  11          2.73          0.31         6.28 o                         
  -3  -7  11          3.22          3.45         6.91 o                         
  -2  -7  11          7.63          4.87         4.59 o                         
  -1  -7  11          2.88         -3.48         5.02 o                         
   0  -7  11          0.12         -3.59         3.59 o                         
   1  -7  11          2.68          4.40         5.97 o                         
   2  -7  11          0.03          4.40         8.16 o                         
  -3  -6  11         11.25          5.34         6.91 o                         
  -2  -6  11          2.17          1.12         4.12 o                         
  -1  -6  11          2.82          1.31         5.49 o                         
   0  -6  11          0.77          3.33         4.94 o                         
   1  -6  11          1.60         -4.71         5.97 o                         
   2  -6  11          0.24         -1.57         7.22 o                         
  -4  -5  11         16.68         28.89         6.28 o                         
  -3  -5  11         37.24         27.00         7.85 o                         
  -2  -5  11          1.30         -3.83         3.83 o                         
  -1  -5  11          0.83         -1.30         9.42 o                         
   0  -5  11          0.74         -8.48         8.48 o                         
   1  -5  11          4.81          8.35         5.43 o                         
   2  -5  11          0.36          0.94         7.54 o                         
  -4  -4  11          0.78          3.45         5.02 o                         
  -2  -4  11          7.68          7.68         5.81 o                         
  -1  -4  11          2.08         -3.67         3.89 o                         
   0  -4  11          9.03          8.48         8.48 o                         
   1  -4  11          0.86          7.71         5.43 o                         
   2  -4  11          0.29          0.00         7.54 o                         
  -4  -3  11          4.06          1.57         5.02 o                         
  -2  -3  11         27.55         12.24         6.59 o                         
  -1  -3  11          0.98          3.80         3.92 o                         
   0  -3  11          2.87          2.20         7.22 o                         
   1  -3  11          0.66         -5.13         5.13 o                         
   2  -3  11          0.57          0.00         7.22 o                         
  -4  -2  11          3.29         10.36         5.65 o                         
  -3  -2  11         12.63          9.11         5.34 o                         
  -2  -2  11         12.11          2.83         5.65 o                         
  -1  -2  11          3.77          5.34         5.65 o                         
   0  -2  11          0.20         -6.59         6.59 o                         
   1  -2  11          2.72          2.20         7.85 o                         
   2  -2  11          0.79         -6.32         8.95 o                         
  -5  -1  11         13.52         18.21         5.97 o                         
  -4  -1  11          2.21          8.16         5.34 o                         
  -3  -1  11         19.56         22.29         5.97 o                         
  -2  -1  11         97.18         75.67         8.48 o                         
  -1  -1  11          9.57          7.54         5.65 o                         
   0  -1  11          3.04          4.08         6.28 o                         
   1  -1  11          0.00          5.97         8.16 o                         
   2  -1  11          1.21         -1.73         5.20 o                         
  -5   0  11          4.72         10.99         5.97 o                         
  -4   0  11         27.61         26.06         6.28 o                         
  -3   0  11         55.14         43.33         6.91 o                         
  -1   0  11         11.66         17.58         5.97 o                         
   0   0  11          0.36         -2.83         5.65 o                         
   1   0  11          0.04         -3.14         7.54 o                         
   2   0  11          9.53          8.70         6.12 o                         
  -5   1  11         13.51         20.72         6.28 o                         
  -4   1  11          2.23          5.02         5.02 o                         
  -3   1  11         19.53         15.38         5.65 o                         
  -1   1  11          9.56          7.22         5.02 o                         
   0   1  11          3.04          1.26         5.34 o                         
   1   1  11          0.00         -6.59         6.59 o                         
   2   1  11          1.21          7.22         8.79 o                         
  -4   2  11          3.33         11.62         5.65 o                         
  -3   2  11         12.63         14.76         5.34 o                         
  -2   2  11         12.12         -0.31         4.71 o                         
  -1   2  11          3.77          0.63         4.71 o                         
   0   2  11          0.20          0.63         5.65 o                         
   1   2  11          2.72         -6.91         6.91 o                         
   2   2  11          0.79          1.26         8.16 o                         
  -4   3  11          4.07          3.77         4.71 o                         
  -3   3  11          4.77          3.45         4.71 o                         
  -2   3  11         27.52         25.75         5.97 o                         
   0   3  11          2.86          4.08         5.34 o                         
   1   3  11          0.66          5.34         6.59 o                         
   2   3  11          0.57         12.56         8.48 o                         
  -4   4  11          0.77          2.51         5.02 o                         
  -3   4  11          2.31         13.50         5.34 o                         
  -2   4  11          7.68          2.83         5.02 o                         
   0   4  11          9.05         -4.40         5.34 o                         
   1   4  11          0.86         -4.71         5.97 o                         
   2   4  11          0.29          8.16         8.16 o                         
  -4   5  11         16.67         21.66         5.97 o                         
  -3   5  11         37.19         21.35         5.97 o                         
  -2   5  11          1.29         -1.26         4.71 o                         
   0   5  11          0.74          0.94         5.34 o                         
   1   5  11          4.81          2.83         6.28 o                         
   2   5  11          0.36         15.70         8.16 o                         
  -4   6  11          0.41         -4.08         4.08 o                         
  -3   6  11         11.22         15.70         5.65 o                         
  -2   6  11          2.16          1.88         5.02 o                         
  -1   6  11          2.82          4.71         5.34 o                         
   1   6  11          1.60         12.56         6.28 o                         
  -4   7  11          6.72          2.83         5.02 o                         
  -3   7  11          3.22          9.42         5.34 o                         
  -2   7  11          7.61         -1.57         4.71 o                         
  -1   7  11          2.87          9.11         5.65 o                         
  -3   8  11          1.80         -4.40         4.71 o                         
  -2   8  11          3.79         -2.51         5.02 o                         
  -1   8  11          2.06         12.24         6.91 o                         
  -3   9  11          1.11          1.26         5.02 o                         
  -2   9  11          1.08          3.45         5.34 o                         
  -1   9  11          7.05         10.05         7.54 o                         
  -2  10  11          3.22         -2.51         6.91 o                         
  -1  10  11          3.71         -2.20         6.59 o                         
   0  10  11         11.80         12.87         7.54 o                         
  -2  -8  12          5.43          4.69         5.56 o                         
  -1  -8  12          1.46         -3.42         5.41 o                         
   0  -8  12          1.61         -1.94         3.84 o                         
  -3  -7  12          0.60          0.94         7.22 o                         
  -2  -7  12          3.52          4.06         5.11 o                         
  -1  -7  12          6.07          4.02         8.79 o                         
   0  -7  12          0.72          0.90         6.21 o                         
  -3  -6  12          0.29         -6.59         7.22 o                         
  -2  -6  12         10.80         11.17         5.20 o                         
  -1  -6  12          0.27          2.46         8.79 o                         
   0  -6  12          2.15         -4.27        10.05 o                         
   1  -6  12          0.05         -6.59         6.59 o                         
  -3  -5  12          3.55         -3.77         6.91 o                         
  -2  -5  12          7.23          8.23         4.68 o                         
  -1  -5  12          1.79         -2.68         4.75 o                         
   0  -5  12          2.28         -8.48         8.48 o                         
   1  -5  12          1.73          0.24         5.69 o                         
  -3  -4  12          7.44          5.97         6.91 o                         
  -2  -4  12          6.48          2.83         6.91 o                         
  -1  -4  12          7.77          8.52         8.79 o                         
   0  -4  12          6.95         -8.79         8.79 o                         
   1  -4  12          0.17          5.02         5.88 o                         
  -4  -3  12          1.05         -0.31         5.02 o                         
  -2  -3  12          4.27          0.63         6.28 o                         
  -1  -3  12          6.65         -3.77         6.91 o                         
   0  -3  12          2.30         -7.85         7.85 o                         
   1  -3  12          6.91          0.60         5.73 o                         
  -4  -2  12          1.58         -0.94         5.02 o                         
  -2  -2  12         34.94         10.67         6.28 o                         
  -1  -2  12         15.72         12.87         6.28 o                         
   0  -2  12          0.20          4.40         7.85 o                         
   1  -2  12          0.37         -2.83         8.79 o                         
  -4  -1  12          2.64          9.73         5.65 o                         
  -3  -1  12         30.15         27.63         6.59 o                         
  -2  -1  12         23.17         10.67         6.28 o                         
  -1  -1  12         23.59         12.87         6.28 o                         
   0  -1  12          0.36          7.85         7.54 o                         
   1  -1  12          0.32         -5.02         8.16 o                         
   2  -1  12          0.42          0.64         5.66 o                         
  -4   0  12          3.11          5.97         5.34 o                         
  -3   0  12          0.62          2.51         5.02 o                         
  -1   0  12          2.72         -0.31         5.34 o                         
   0   0  12          0.86          2.20         6.59 o                         
   1   0  12          0.77         -2.83         8.16 o                         
   2   0  12          0.01         -0.63         9.11 o                         
  -4   1  12          2.64          6.28         5.65 o                         
  -3   1  12         30.19         17.90         6.28 o                         
  -1   1  12         23.58         15.70         5.97 o                         
   0   1  12          0.36         -4.71         5.97 o                         
   1   1  12          0.32          2.51         8.16 o                         
   2   1  12          0.42         -1.26         9.11 o                         
  -4   2  12          1.58         -1.57         5.02 o                         
  -3   2  12         25.71         14.13         5.65 o                         
  -1   2  12         15.70          7.54         5.34 o                         
   0   2  12          0.20         -2.51         5.34 o                         
   1   2  12          0.37          5.65         7.54 o                         
  -4   3  12          1.04          6.59         5.65 o                         
  -3   3  12          1.54          1.26         5.34 o                         
  -2   3  12          4.29          6.59         5.65 o                         
  -1   3  12          6.65          5.34         5.65 o                         
   0   3  12          2.31         -5.34         5.34 o                         
   1   3  12          6.91         -6.59         6.59 o                         
  -3   4  12          7.42         -3.45         5.02 o                         
  -2   4  12          6.50          4.08         5.34 o                         
   0   4  12          6.95         -5.02         5.34 o                         
   1   4  12          0.16          0.31         6.59 o                         
  -3   5  12          3.56         -4.08         4.71 o                         
  -2   5  12          7.25         10.05         5.97 o                         
   0   5  12          2.29         -5.02         5.02 o                         
   1   5  12          1.73         13.50         7.22 o                         
  -3   6  12          0.29         -1.88         5.34 o                         
  -2   6  12         10.77         10.67         6.28 o                         
   0   6  12          2.15          0.63         5.65 o                         
   1   6  12          0.05          9.73         6.91 o                         
  -3   7  12          0.60         -1.57         5.02 o                         
  -2   7  12          3.54         -5.34         5.34 o                         
  -1   7  12          6.06         11.93         6.28 o                         
  -2   8  12          5.43          1.26         5.97 o                         
  -1   8  12          1.47         -5.65         6.91 o                         
  -1  -5  13          0.13         -5.04         5.04 o                         
  -2  -4  13          1.23         -3.45         7.22 o                         
  -1  -4  13          1.41         -2.83         8.48 o                         
   0  -4  13          1.82         -7.54        10.05 o                         
  -2  -3  13          0.86         -6.28         6.28 o                         
  -1  -3  13         15.95          0.94         7.85 o                         
   0  -3  13          0.79         -6.28         9.42 o                         
  -2  -2  13          3.35         -4.71         6.28 o                         
  -1  -2  13          7.23          3.45         7.22 o                         
   0  -2  13          0.49         -8.48         8.48 o                         
  -2  -1  13          6.18         -5.02         5.65 o                         
  -1  -1  13          3.71          4.40         6.28 o                         
   0  -1  13          3.51         -3.77         8.16 o                         
  -3   0  13          3.97          1.88         5.02 o                         
  -2   0  13          9.43         -1.88         5.65 o                         
  -1   0  13          0.63          0.31         6.28 o                         
   0   0  13          0.89          5.97         7.85 o                         
  -3   1  13          0.59         -0.31         5.34 o                         
  -1   1  13          3.71          1.57         6.28 o                         
   0   1  13          3.51         10.67         6.91 o                         
  -3   2  13          5.25          5.02         5.65 o                         
  -1   2  13          7.23          0.31         5.65 o                         
   0   2  13          0.49         -0.31         6.59 o                         
  -1   3  13         15.95         11.30         5.65 o                         
   0   3  13          0.79          0.63         5.97 o                         
  -2   4  13          1.23          5.65         5.65 o                         
   0   4  13          1.81         10.67         6.91 o                         
                                                                                
